# Supplementary material for: Elucidating the rate-limiting step of CO2 electroreduction on metal phthalocyanines
Source: Nat Commun. 2026 Mar 10;17:3720. doi: 10.1038/s41467-026-70445-9 (PMC13103363; doi:10.1038/s41467-026-70445-9)
Supplement: Supplementary file 3 — Source data [file 41467_2026_70445_MOESM3_ESM.xlsx]

## Sheet: Figure 2b
Co 2p XPS spectra
CoPc/CNTs						CoPc
Binding energy (eV)	Experimental intenisty (a.u.)	Fitted intenisty (a.u.)				Binding energy (eV)	Experimental intenisty(a.u.)	Fitted intenisty (a.u.)
802.5	1300.21	1171.4	1166.32	1166.85	1170.87	802.5	3487.84	3452.51	3451.42	3452.51	3451.42
802.4	1200.42	1171.41	1166.19	1166.73	1170.88	802.4	3415.21	3452.23	3451.13	3452.23	3451.13
802.3	1210.02	1171.53	1166.16	1166.7	1170.99	802.3	3446.88	3452.53	3451.42	3452.53	3451.42
802.2	1184.5	1171.64	1166.12	1166.66	1171.09	802.2	3522.03	3452.57	3451.46	3452.57	3451.46
802.1	1215.57	1171.78	1166.1	1166.65	1171.23	802.1	3450.16	3452.01	3450.89	3452.01	3450.89
802	1122.34	1171.9	1166.05	1166.61	1171.35	802	3446.75	3452.03	3450.89	3452.03	3450.89
801.9	1139.81	1172.12	1166.09	1166.65	1171.56	801.9	3358.6	3452.07	3450.93	3452.07	3450.93
801.8	1039.87	1172.33	1166.12	1166.69	1171.77	801.8	3410.56	3452.83	3451.67	3452.83	3451.67
801.7	1141.3	1172.65	1166.24	1166.81	1172.08	801.7	3435.2	3453.17	3452	3453.17	3452
801.6	1177	1172.88	1166.27	1166.84	1172.3	801.6	3391.78	3453.32	3452.14	3453.32	3452.14
801.5	1187.54	1173.08	1166.26	1166.84	1172.5	801.5	3378.28	3453.82	3452.63	3453.82	3452.63
801.4	1202	1173.28	1166.23	1166.82	1172.69	801.4	3406.66	3454.43	3453.23	3454.43	3453.23
801.3	1228.9	1173.48	1166.2	1166.8	1172.89	801.3	3504.68	3454.82	3453.6	3454.82	3453.6
801.2	1153.33	1173.67	1166.14	1166.74	1173.07	801.2	3436.87	3454.42	3453.19	3454.42	3453.19
801.1	1218.7	1173.94	1166.15	1166.76	1173.34	801.1	3359.35	3454.56	3453.32	3454.56	3453.32
801	1235.68	1174.17	1166.1	1166.71	1173.56	801	3503.44	3455.33	3454.08	3455.33	3454.08
800.9	1275.77	1174.39	1166.03	1166.65	1173.77	800.9	3430.38	3454.95	3453.68	3454.94	3453.68
800.8	1221.77	1174.59	1165.92	1166.55	1173.96	800.8	3410.48	3455.15	3453.87	3455.14	3453.87
800.7	1198.39	1174.86	1165.87	1166.5	1174.23	800.7	3420.54	3455.51	3454.22	3455.51	3454.23
800.6	1219.13	1175.17	1165.84	1166.48	1174.53	800.6	3252.65	3455.8	3454.49	3455.79	3454.5
800.5	1114.79	1175.48	1165.79	1166.43	1174.83	800.5	3431.52	3457.45	3456.12	3457.43	3456.14
800.4	1254.71	1175.91	1165.84	1166.49	1175.26	800.4	3548.06	3457.67	3456.32	3457.65	3456.35
800.3	1201.82	1176.23	1165.75	1166.41	1175.57	800.3	3562.61	3456.96	3455.58	3456.92	3455.62
800.2	1191.99	1176.63	1165.71	1166.38	1175.96	800.2	3501.47	3456.14	3454.72	3456.07	3454.78
800.1	1184.79	1177.06	1165.69	1166.36	1176.39	800.1	3413.45	3455.81	3454.34	3455.7	3454.45
800	1201.38	1177.53	1165.67	1166.35	1176.85	800	3291.96	3456.21	3454.67	3456.05	3454.83
799.9	1246.9	1178.02	1165.64	1166.32	1177.33	799.9	3509.97	3457.62	3455.98	3457.38	3456.23
799.8	1227.61	1178.49	1165.56	1166.25	1177.8	799.8	3526.36	3457.33	3455.55	3456.95	3455.92
799.7	1151.32	1179.02	1165.5	1166.19	1178.32	799.7	3447.27	3456.95	3454.97	3456.4	3455.53
799.6	1225.58	1179.67	1165.51	1166.22	1178.96	799.6	3406.02	3457.29	3455.04	3456.47	3455.85
799.5	1140.7	1180.29	1165.45	1166.16	1179.58	799.5	3374.77	3458.07	3455.43	3456.89	3456.62
799.4	1168.99	1181.04	1165.48	1166.2	1180.32	799.4	3539.57	3459.26	3456.08	3457.55	3457.79
799.3	1190.44	1181.82	1165.47	1166.2	1181.09	799.3	3492.32	3459.33	3455.41	3456.89	3457.84
799.2	1210.59	1182.63	1165.45	1166.18	1181.89	799.2	3444.83	3460.05	3455.11	3456.61	3458.55
799.1	1109.02	1183.48	1165.4	1166.15	1182.74	799.1	3579.35	3461.51	3455.19	3456.71	3460
799	1121.26	1184.56	1165.51	1166.26	1183.8	799	3437.32	3462.37	3454.19	3455.72	3460.84
798.9	1198.18	1185.64	1165.55	1166.31	1184.88	798.9	3424.23	3464.98	3454.33	3455.88	3463.43
798.8	1191.64	1186.74	1165.52	1166.29	1185.97	798.8	3474.47	3468.49	3454.57	3456.14	3466.92
798.7	1247.75	1187.93	1165.49	1166.27	1187.15	798.7	3462.55	3472.58	3454.41	3455.99	3470.99
798.6	1192.78	1189.17	1165.41	1166.2	1188.38	798.6	3429.07	3477.99	3454.34	3455.95	3476.39
798.5	1190.35	1190.57	1165.39	1166.18	1189.78	798.5	3493.72	3485.18	3454.55	3456.17	3483.56
798.4	1231.68	1192.09	1165.36	1166.17	1191.29	798.4	3475.57	3493.66	3454.23	3455.87	3492.02
798.3	1262.58	1193.71	1165.3	1166.11	1192.9	798.3	3538.44	3504.46	3454.06	3455.72	3502.8
798.2	1185.58	1195.44	1165.2	1166.03	1194.61	798.2	3431.78	3517.28	3453.38	3455.05	3515.61
798.1	1162.53	1197.4	1165.18	1166.02	1196.57	798.1	3560.67	3533.91	3453.55	3455.25	3532.22
798	1101.87	1199.55	1165.18	1166.03	1198.71	798	3584.16	3552.82	3452.69	3454.4	3551.11
797.9	1187.9	1201.96	1165.26	1166.11	1201.11	797.9	3518.43	3575.28	3451.63	3453.36	3573.54
797.8	1157.11	1204.48	1165.23	1166.1	1203.62	797.8	3603.69	3602.36	3451.09	3452.84	3600.61
797.7	1111.16	1207.24	1165.24	1166.11	1206.37	797.7	3747.86	3633.15	3449.86	3451.63	3631.38
797.6	1229.92	1210.27	1165.3	1166.18	1209.39	797.6	3711.68	3667.42	3447.45	3449.24	3665.63
797.5	1328.02	1213.43	1165.23	1166.12	1212.54	797.5	3780.32	3706.71	3445.32	3447.13	3704.9
797.4	1252.95	1216.74	1165.07	1165.98	1215.83	797.4	3703.68	3750.2	3442.61	3444.45	3748.36
797.3	1249.53	1220.37	1164.99	1165.9	1219.45	797.3	3744.45	3798.91	3440.51	3442.36	3797.06
797.2	1264.83	1224.24	1164.91	1165.83	1223.32	797.2	3859.27	3851.52	3438.05	3439.93	3849.64
797.1	1213.82	1228.33	1164.81	1165.74	1227.4	797.1	3935.63	3906.95	3434.65	3436.55	3905.05
797	1174.4	1232.66	1164.76	1165.71	1231.71	797	3837.05	3964.71	3430.61	3432.53	3962.78
796.9	1246.83	1237.17	1164.75	1165.71	1236.22	796.9	3886.65	4025.31	3427.33	3429.28	4023.36
796.8	1278.65	1241.69	1164.67	1165.64	1240.72	796.8	4056.14	4086.5	3423.62	3425.59	4084.53
796.7	1256.83	1246.15	1164.56	1165.54	1245.17	796.7	4306.59	4145.96	3418.51	3420.51	4143.97
796.6	1286.65	1250.5	1164.47	1165.46	1249.5	796.6	4212.15	4201.72	3411.34	3413.36	4199.7
796.5	1244.39	1254.53	1164.35	1165.36	1253.52	796.5	4237.33	4255.01	3404.88	3406.93	4252.97
796.4	1220.58	1258.15	1164.27	1165.29	1257.13	796.4	4368	4303.43	3398.16	3400.23	4301.36
796.3	1311.52	1261.2	1164.22	1165.25	1260.17	796.3	4445.27	4344.72	3390.33	3392.43	4342.62
796.2	1260.23	1263.4	1164.08	1165.12	1262.36	796.2	4491.62	4377.89	3381.82	3383.94	4375.76
796.1	1238.02	1264.77	1163.98	1165.04	1263.71	796.1	4333.81	4402.06	3372.86	3375.01	4399.9
796	1249.11	1265.2	1163.91	1164.98	1264.13	796	4342.18	4417.87	3365.1	3367.28	4415.69
795.9	1234.61	1264.62	1163.83	1164.91	1263.54	795.9	4493.48	4423.33	3357.21	3359.42	4421.13
795.8	1235.21	1263.1	1163.76	1164.86	1262	795.8	4490.59	4416.88	3348.04	3350.27	4414.64
795.7	1316.66	1260.69	1163.69	1164.8	1259.58	795.7	4351.87	4399.66	3338.82	3341.08	4397.4
795.6	1329.47	1257.45	1163.54	1164.67	1256.32	795.6	4201.75	4373.01	3330.64	3332.93	4370.72
795.5	1288.08	1253.6	1163.38	1164.52	1252.46	795.5	4254.56	4337.6	3323.61	3325.93	4335.27
795.4	1287.66	1249.36	1163.26	1164.42	1248.19	795.4	4341.62	4292.62	3316.09	3318.45	4290.26
795.3	1265.59	1244.83	1163.13	1164.31	1243.65	795.3	4237.12	4238.84	3307.81	3310.2	4236.45
795.2	1174.1	1240.18	1163.03	1164.23	1238.98	795.2	4066.63	4179.11	3300.31	3302.73	4176.69
795.1	1254.83	1235.6	1163.02	1164.23	1234.39	795.1	4139.38	4115.32	3294.12	3296.58	4112.87
795	1172.29	1231.02	1162.93	1164.16	1229.79	795	4103.23	4047.05	3287.3	3289.79	4044.56
794.9	1143.06	1226.66	1162.92	1164.17	1225.42	794.9	4013.13	3976.61	3280.72	3283.24	3974.09
794.8	1220.72	1222.53	1162.94	1164.21	1221.27	794.8	3974.88	3905.84	3274.8	3277.36	3903.29
794.7	1323.03	1218.55	1162.89	1164.17	1217.27	794.7	3791.31	3835.73	3269.15	3271.74	3833.14
794.6	1204.52	1214.71	1162.73	1164.03	1213.41	794.6	3777.72	3768.56	3264.94	3267.56	3765.94
794.5	1218.28	1211.24	1162.69	1164.01	1209.92	794.5	3702.2	3704.08	3260.8	3263.46	3701.41
794.4	1254.51	1208	1162.64	1163.97	1206.66	794.4	3763.11	3643.57	3257.23	3259.94	3640.86
794.3	1213.81	1204.96	1162.55	1163.9	1203.61	794.3	3694.68	3586.53	3253.15	3255.89	3583.79
794.2	1166.03	1202.19	1162.5	1163.87	1200.82	794.2	3635.61	3534.5	3249.59	3252.37	3531.72
794.1	1234.49	1199.69	1162.49	1163.89	1198.29	794.1	3368.17	3487.6	3246.47	3249.29	3484.77
794	1099.55	1197.32	1162.42	1163.84	1195.9	794	3402.18	3447.64	3245.49	3248.35	3444.78
793.9	1234.58	1195.26	1162.48	1163.92	1193.82	793.9	3416.1	3412.12	3244.22	3247.13	3409.21
793.8	1192.53	1193.24	1162.41	1163.88	1191.78	793.8	3418.88	3380.99	3242.83	3245.78	3378.05
793.7	1106.23	1191.43	1162.38	1163.87	1189.94	793.7	3315.22	3354.12	3241.41	3244.41	3351.12
793.6	1162.45	1189.84	1162.44	1163.95	1188.33	793.6	3366.26	3331.97	3240.82	3243.86	3328.93
793.5	1198.58	1188.33	1162.44	1163.97	1186.8	793.5	3177.28	3312.96	3239.8	3242.89	3309.87
793.4	1252.97	1186.9	1162.4	1163.96	1185.34	793.4	3196.4	3298.6	3240.31	3243.44	3295.47
793.3	1127.88	1185.53	1162.32	1163.89	1183.95	793.3	3262.52	3286.83	3240.66	3243.84	3283.65
793.2	1250.76	1184.38	1162.35	1163.95	1182.77	793.2	3168.82	3276.88	3240.49	3243.72	3273.65
793.1	1223.63	1183.2	1162.26	1163.89	1181.57	793.1	3191.07	3269.67	3241.07	3244.35	3266.39
793	1205.49	1182.13	1162.2	1163.86	1180.48	793	3194.45	3263.95	3241.47	3244.8	3260.62
792.9	1214.81	1181.16	1162.16	1163.84	1179.47	792.9	3378.14	3259.57	3241.85	3245.24	3256.18
792.8	1242.71	1180.24	1162.11	1163.82	1178.53	792.8	3308.6	3254.81	3240.75	3244.19	3251.37
792.7	1174.13	1179.37	1162.03	1163.77	1177.63	792.7	3216.93	3251.49	3240.2	3243.7	3247.99
792.6	1225.47	1178.61	1162.02	1163.79	1176.85	792.6	3202.54	3249.6	3240.39	3243.94	3246.05
792.5	1269.03	1177.86	1161.96	1163.75	1176.07	792.5	3194.81	3248.38	3240.7	3244.31	3244.76
792.4	1146.19	1177.12	1161.85	1163.68	1175.29	792.4	3257.57	3247.64	3241.07	3244.74	3243.96
792.3	1121.66	1176.54	1161.87	1163.73	1174.68	792.3	3220.69	3246.71	3240.93	3244.67	3242.97
792.2	1160.13	1176.03	1161.91	1163.8	1174.14	792.2	3125.38	3246.32	3241.09	3244.89	3242.52
792.1	1199.62	1175.52	1161.91	1163.83	1173.59	792.1	3156.03	3246.88	3242.03	3245.89	3243.01
792	1122.06	1175	1161.87	1163.83	1173.04	792	3119.88	3247.33	3242.72	3246.65	3243.39
791.9	1180.5	1174.59	1161.91	1163.9	1172.6	791.9	3244.53	3248.17	3243.72	3247.71	3244.17
791.8	1257.14	1174.26	1161.99	1164.02	1172.23	791.8	3325.92	3248.08	3243.71	3247.78	3244.01
791.7	1219.89	1173.78	1161.9	1163.96	1171.71	791.7	3156.11	3247.39	3243.05	3247.19	3243.25
791.6	1192.19	1173.36	1161.84	1163.94	1171.26	791.6	3200.13	3248.09	3243.75	3247.96	3243.88
791.5	1182.78	1172.99	1161.81	1163.95	1170.85	791.5	3218.08	3248.47	3244.1	3248.39	3244.18
791.4	1240.24	1172.65	1161.79	1163.97	1170.47	791.4	3070.24	3248.73	3244.31	3248.68	3244.36
791.3	1140.24	1172.28	1161.71	1163.93	1170.06	791.3	3149.66	3250.2	3245.71	3250.16	3245.75
791.2	1151.57	1172.03	1161.74	1164	1169.77	791.2	3163.78	3251.04	3246.49	3251.02	3246.51
791.1	1167.12	1171.78	1161.75	1164.05	1169.48	791.1	3152.93	3251.79	3247.16	3251.77	3247.17
791	1183.1	1171.54	1161.74	1164.09	1169.19	791	3214.39	3252.63	3247.92	3252.62	3247.93
790.9	1208.22	1171.29	1161.72	1164.11	1168.9	790.9	3314.06	3252.99	3248.19	3252.98	3248.19
790.8	1344.05	1171.04	1161.67	1164.12	1168.6	790.8	3157.42	3252.54	3247.66	3252.54	3247.66
790.7	1353.13	1170.67	1161.5	1163.98	1168.18	790.7	3159.81	3253.36	3248.39	3253.36	3248.39
790.6	1191.18	1170.3	1161.31	1163.85	1167.77	790.6	3199.85	3254.18	3249.1	3254.18	3249.1
790.5	1147.67	1170.11	1161.28	1163.87	1167.52	790.5	3219.32	3254.67	3249.5	3254.67	3249.5
790.4	1200.54	1169.97	1161.29	1163.94	1167.32	790.4	3157.9	3255.02	3249.74	3255.02	3249.74
790.3	1235.83	1169.78	1161.26	1163.95	1167.09	790.3	3252.22	3255.87	3250.48	3255.87	3250.48
790.2	1128.56	1169.58	1161.18	1163.93	1166.83	790.2	3193.29	3255.96	3250.47	3255.96	3250.47
790.1	1147.07	1169.55	1161.27	1164.08	1166.74	790.1	3236.44	3256.54	3250.93	3256.54	3250.93
790	1337.44	1169.45	1161.29	1164.16	1166.58	790	3305.36	3256.77	3251.05	3256.77	3251.05
789.9	1188.27	1169.18	1161.12	1164.05	1166.25	789.9	3157.6	3256.45	3250.61	3256.45	3250.61
789.8	1178.3	1169.06	1161.09	1164.08	1166.06	789.8	3200.1	3257.32	3251.36	3257.32	3251.36
789.7	1202.8	1168.96	1161.07	1164.13	1165.9	789.7	3173.27	3257.87	3251.77	3257.87	3251.77
789.6	1157.53	1168.84	1161.03	1164.16	1165.71	789.6	3216.15	3258.63	3252.41	3258.63	3252.41
789.5	1211.05	1168.78	1161.04	1164.23	1165.58	789.5	3338.11	3259.06	3252.7	3259.06	3252.7
789.4	1086.24	1168.67	1160.99	1164.26	1165.4	789.4	3157.53	3258.51	3252.01	3258.51	3252.01
789.3	1082.91	1168.69	1161.06	1164.4	1165.35	789.3	3111.68	3259.42	3252.77	3259.42	3252.77
789.2	1165.51	1168.73	1161.13	1164.56	1165.31	789.2	3195.89	3260.71	3253.91	3260.71	3253.91
789.1	1182.35	1168.69	1161.13	1164.63	1165.19	789.1	3267.99	3261.33	3254.38	3261.33	3254.38
789	1174.81	1168.64	1161.11	1164.69	1165.06	789	3160.96	3261.38	3254.27	3261.38	3254.27
788.9	1120.91	1168.7	1161.19	1164.86	1165.03	788.9	3196.04	3262.3	3255.02	3262.3	3255.02
788.8	1150.4	1168.73	1161.23	1164.99	1164.97	788.8	3207.84	3262.95	3255.5	3262.95	3255.5
788.7	1212.81	1168.73	1161.24	1165.09	1164.88	788.7	3215.42	3263.51	3255.89	3263.51	3255.89
788.6	1248.4	1168.68	1161.19	1165.14	1164.74	788.6	3147.86	3264.02	3256.21	3264.02	3256.21
788.5	1201.92	1168.61	1161.11	1165.15	1164.56	788.5	3172.03	3265.09	3257.09	3265.09	3257.09
788.4	1339.62	1168.58	1161.07	1165.22	1164.44	788.4	3162.77	3265.97	3257.77	3265.97	3257.77
788.3	1297.67	1168.43	1160.89	1165.15	1164.18	788.3	3156.62	3266.95	3258.54	3266.95	3258.54
788.2	1187.08	1168.33	1160.76	1165.13	1163.96	788.2	3233.32	3267.98	3259.36	3267.98	3259.36
788.1	1186.59	1168.34	1160.74	1165.21	1163.86	788.1	3225.73	3268.41	3259.57	3268.41	3259.57
788	1172.32	1168.36	1160.71	1165.31	1163.76	788	3250.03	3268.92	3259.84	3268.92	3259.84
787.9	1165.86	1168.4	1160.7	1165.42	1163.68	787.9	3179.59	3269.24	3259.93	3269.24	3259.93
787.8	1174.15	1168.45	1160.69	1165.55	1163.6	787.8	3202.29	3270.13	3260.57	3270.13	3260.57
787.7	1188.61	1168.51	1160.68	1165.67	1163.52	787.7	3044.54	3270.86	3261.04	3270.86	3261.04
787.6	1160.22	1168.56	1160.65	1165.78	1163.43	787.6	3202.29	3272.88	3262.79	3272.88	3262.79
787.5	1225.73	1168.64	1160.65	1165.93	1163.37	787.5	3360.24	3273.65	3263.28	3273.65	3263.28
787.4	1236.22	1168.67	1160.59	1166.02	1163.24	787.4	3214.81	3273.16	3262.5	3273.16	3262.5
787.3	1126.55	1168.69	1160.52	1166.1	1163.11	787.3	3121.29	3273.85	3262.88	3273.85	3262.88
787.2	1175.94	1168.84	1160.55	1166.3	1163.08	787.2	3157.97	3275.31	3264.03	3275.31	3264.03
787.1	1244.18	1168.94	1160.54	1166.46	1163.01	787.1	3270.52	3276.49	3264.88	3276.49	3264.88
787	1165.94	1168.98	1160.45	1166.56	1162.88	787	3329.63	3276.79	3264.84	3276.79	3264.84
786.9	1096.92	1169.12	1160.45	1166.74	1162.82	786.9	3252.39	3276.63	3264.31	3276.63	3264.31
786.8	1081.11	1169.33	1160.51	1167.01	1162.83	786.8	3200.22	3277.11	3264.41	3277.11	3264.41
786.7	1178.38	1169.57	1160.59	1167.29	1162.86	786.7	3278.75	3278.02	3264.93	3278.02	3264.93
786.6	1220.92	1169.72	1160.57	1167.49	1162.8	786.6	3213.72	3278.32	3264.82	3278.32	3264.82
786.5	1225.79	1169.84	1160.51	1167.66	1162.69	786.5	3116.16	3279.17	3265.23	3279.17	3265.23
786.4	1211.88	1169.98	1160.45	1167.84	1162.59	786.4	3134.31	3280.82	3266.43	3280.82	3266.43
786.3	1080.98	1170.13	1160.4	1168.04	1162.49	786.3	3157.13	3282.37	3267.5	3282.37	3267.5
786.2	1120	1170.44	1160.48	1168.38	1162.53	786.2	3250.13	3283.76	3268.39	3283.76	3268.39
786.1	1222.16	1170.71	1160.52	1168.7	1162.53	786.1	3168	3284.43	3268.54	3284.43	3268.54
786	1226.34	1170.91	1160.45	1168.94	1162.43	786	3070.94	3285.79	3269.35	3285.79	3269.35
785.9	1290.45	1171.12	1160.39	1169.18	1162.33	785.9	3282.83	3287.98	3270.95	3287.98	3270.95
785.8	1142.71	1171.28	1160.26	1169.38	1162.16	785.8	3258.76	3288.49	3270.85	3288.49	3270.85
785.7	1179.06	1171.6	1160.28	1169.74	1162.14	785.7	3286.11	3289.24	3270.95	3289.24	3270.95
785.6	1202.14	1171.92	1160.26	1170.09	1162.09	785.6	3297.13	3289.8	3270.83	3289.8	3270.83
785.5	1092.39	1172.23	1160.22	1170.43	1162.02	785.5	3223.02	3290.32	3270.62	3290.32	3270.62
785.4	1176.94	1172.67	1160.29	1170.91	1162.05	785.4	3221	3291.47	3271	3291.47	3271
785.3	1250.63	1173.06	1160.27	1171.33	1162	785.3	3229	3292.7	3271.4	3292.7	3271.4
785.2	1226.59	1173.4	1160.18	1171.7	1161.88	785.2	3354.12	3293.92	3271.75	3293.92	3271.75
785.1	1251.7	1173.8	1160.12	1172.13	1161.79	785.1	3320.4	3294.2	3271.08	3294.2	3271.08
785	1227.61	1174.21	1160.03	1172.57	1161.67	785	3292.97	3294.83	3270.68	3294.83	3270.68
784.9	1228.9	1174.67	1159.96	1173.07	1161.57	784.9	3117.23	3295.76	3270.5	3295.76	3270.5
784.8	1179.27	1175.19	1159.9	1173.61	1161.48	784.8	3185.77	3298.22	3271.74	3298.22	3271.74
784.7	1174.07	1175.79	1159.88	1174.24	1161.43	784.7	3245.97	3300.28	3272.43	3300.28	3272.43
784.6	1208.94	1176.46	1159.86	1174.93	1161.39	784.6	3359.38	3302.02	3272.65	3302.02	3272.65
784.5	1153.29	1177.15	1159.82	1175.65	1161.32	784.5	3319.11	3303.06	3271.95	3303.06	3271.95
784.4	1250.92	1177.96	1159.82	1176.49	1161.3	784.4	3227.02	3304.68	3271.57	3304.68	3271.57
784.3	1134.58	1178.76	1159.73	1177.31	1161.18	784.3	3318.48	3307.37	3271.93	3307.37	3271.93
784.2	1121.22	1179.76	1159.76	1178.34	1161.18	784.2	3288.35	3309.75	3271.55	3309.75	3271.55
784.1	1176.16	1180.88	1159.8	1179.48	1161.2	784.1	3297.08	3312.91	3271.42	3312.91	3271.42
784	1108.76	1182.06	1159.78	1180.68	1161.16	784	3252.28	3316.67	3271.21	3316.67	3271.21
783.9	1115.95	1183.45	1159.83	1182.09	1161.18	783.9	3258.3	3321.64	3271.36	3321.64	3271.36
783.8	1283.18	1184.98	1159.87	1183.65	1161.21	783.8	3413.02	3327.63	3271.47	3327.63	3271.47
783.7	1296.77	1186.54	1159.75	1185.23	1161.07	783.7	3512.28	3333.7	3270.32	3333.7	3270.32
783.6	1224.48	1188.29	1159.62	1186.99	1160.91	783.6	3352	3340.6	3268.37	3340.6	3268.37
783.5	1206.34	1190.34	1159.56	1189.07	1160.83	783.5	3430.61	3350.78	3267.7	3350.78	3267.7
783.4	1206.11	1192.68	1159.51	1191.43	1160.76	783.4	3478.55	3362.75	3266.38	3362.75	3266.38
783.3	1227.06	1195.33	1159.46	1194.1	1160.7	783.3	3534.02	3377.26	3264.67	3377.26	3264.67
783.2	1232.89	1198.29	1159.4	1197.08	1160.61	783.2	3587.9	3394.75	3262.49	3394.75	3262.49
783.1	1237.51	1201.63	1159.33	1200.44	1160.52	783.1	3710.5	3415.88	3259.87	3415.88	3259.87
783	1190.82	1205.39	1159.25	1204.21	1160.43	783	3636.19	3440.71	3256.23	3440.71	3256.23
782.9	1137.59	1209.65	1159.22	1208.49	1160.38	782.9	3668.64	3471.52	3253.16	3471.52	3253.16
782.8	1240.04	1214.47	1159.24	1213.33	1160.38	782.8	3713.91	3508.18	3249.81	3508.18	3249.81
782.7	1253.49	1219.73	1159.16	1218.61	1160.29	782.7	3877.81	3551.26	3246.06	3551.26	3246.06
782.6	1144.45	1225.56	1159.07	1224.45	1160.18	782.6	3889.77	3600.5	3240.96	3600.5	3240.96
782.5	1201.95	1232.1	1159.08	1231	1160.18	782.5	3890.53	3657.68	3235.72	3657.68	3235.72
782.4	1332.97	1239.21	1159.04	1238.14	1160.12	782.4	4008.04	3723.41	3230.44	3723.41	3230.44
782.3	1390.87	1246.86	1158.87	1245.8	1159.93	782.3	4060.98	3797.18	3224.16	3797.18	3224.16
782.2	1306.28	1255.11	1158.65	1254.06	1159.69	782.2	3957.39	3879.58	3217.41	3879.58	3217.41
782.1	1341.1	1264.09	1158.5	1263.06	1159.53	782.1	4109.18	3971.94	3211.43	3971.94	3211.43
782	1233.85	1273.67	1158.33	1272.65	1159.34	782	4160.53	4071.8	3204.19	4071.8	3204.19
781.9	1226.7	1283.94	1158.25	1282.94	1159.25	781.9	4266.67	4179.43	3196.47	4179.43	3196.47
781.8	1343.35	1294.75	1158.18	1293.76	1159.17	781.8	4315.8	4293.57	3187.83	4293.57	3187.83
781.7	1311.28	1305.86	1158	1304.89	1158.98	781.7	4498.97	4413.29	3178.72	4413.29	3178.72
781.6	1275.54	1317.3	1157.86	1316.34	1158.82	781.6	4500.98	4536.1	3168.06	4536.1	3168.06
781.5	1360.65	1328.89	1157.74	1327.94	1158.69	781.5	4418.26	4661.4	3157.3	4661.4	3157.3
781.4	1403.41	1340.28	1157.54	1339.34	1158.48	781.4	4647.9	4787.76	3147.12	4787.76	3147.12
781.3	1458.96	1351.24	1157.3	1350.32	1158.22	781.3	4825.73	4910.27	3135.01	4910.27	3135.01
781.2	1363.09	1361.43	1157.01	1360.53	1157.92	781.2	4801.65	5026.46	3121.36	5026.46	3121.36
781.1	1321.15	1370.64	1156.81	1369.74	1157.71	781.1	4950.05	5135.23	3107.8	5135.23	3107.8
781	1255.98	1378.42	1156.65	1377.53	1157.53	781	5065.87	5232.06	3092.93	5232.06	3092.93
780.9	1361.48	1384.43	1156.55	1383.55	1157.42	780.9	5004.94	5314.31	3077	5314.31	3077
780.8	1371.63	1388.18	1156.35	1387.32	1157.21	780.8	5113.5	5380.61	3061.44	5380.61	3061.44
780.7	1406.25	1389.56	1156.14	1388.71	1156.99	780.7	5124.32	5426.93	3044.87	5426.93	3044.87
780.6	1406.73	1388.45	1155.9	1387.61	1156.74	780.6	5031.65	5452.05	3028.08	5452.05	3028.08
780.5	1458.42	1384.92	1155.65	1384.09	1156.48	780.5	5313.16	5455.29	3011.91	5455.29	3011.91
780.4	1387.52	1379.12	1155.36	1378.3	1156.18	780.4	5385.2	5432.97	2993.33	5432.97	2993.33
780.3	1441.51	1371.44	1155.13	1370.63	1155.94	780.3	5416.84	5386.87	2974.03	5386.87	2974.03
780.2	1325.68	1362.14	1154.85	1361.34	1155.65	780.2	5614.65	5318.3	2954.31	5318.3	2954.31
780.1	1419.88	1351.74	1154.69	1350.96	1155.47	780.1	5613.37	5227.54	2932.83	5227.54	2932.83
780	1295.53	1340.44	1154.43	1339.66	1155.21	780	5589.42	5118.52	2911.19	5118.52	2911.19
779.9	1432.99	1328.78	1154.29	1328.01	1155.06	779.9	5583.16	4994.04	2889.57	4994.04	2889.57
779.8	1401.58	1316.79	1154.02	1316.03	1154.78	779.8	5391.09	4856.79	2867.83	4856.79	2867.83
779.7	1354.87	1304.88	1153.78	1304.13	1154.53	779.7	5214.53	4711.39	2847.46	4711.39	2847.46
779.6	1263.59	1293.26	1153.58	1292.52	1154.32	779.6	4963.41	4560.54	2828.35	4560.54	2828.35
779.5	1309.32	1282.12	1153.47	1281.39	1154.21	779.5	4610.47	4407.83	2811.12	4407.83	2811.12
779.4	1274.99	1271.44	1153.32	1270.71	1154.05	779.4	4245.23	4256.66	2796.59	4256.66	2796.59
779.3	1271.42	1261.35	1153.2	1260.64	1153.92	779.3	4012.52	4109.46	2784.9	4109.46	2784.9
779.2	1126.73	1251.9	1153.09	1251.19	1153.8	779.2	3788.04	3967.45	2774.99	3967.45	2774.99
779.1	1269	1243.22	1153.11	1242.53	1153.81	779.1	3739.44	3832.19	2766.81	3832.19	2766.81
779	1320.7	1235.08	1153	1234.39	1153.69	779	3425.36	3703.89	2758.96	3703.89	2758.96
778.9	1157.58	1227.54	1152.84	1226.85	1153.52	778.9	3269.56	3585.73	2753.58	3585.73	2753.58
778.8	1150.26	1220.79	1152.83	1220.11	1153.51	778.8	3271.82	3477.2	2749.41	3477.2	2749.41
778.7	1183.95	1214.67	1152.84	1214.01	1153.5	778.7	3131.45	3377.62	2745.2	3377.62	2745.2
778.6	1156.14	1209.11	1152.8	1208.45	1153.46	778.6	3058.6	3288.26	2742.08	3288.26	2742.08
778.5	1197.36	1204.12	1152.8	1203.47	1153.45	778.5	3009.99	3208.64	2739.52	3208.64	2739.52
778.4	1208.21	1199.62	1152.76	1198.97	1153.4	778.4	2937.37	3138.26	2737.34	3138.26	2737.34
778.3	1267.52	1195.57	1152.7	1194.93	1153.34	778.3	2962.61	3076.86	2735.72	3076.86	2735.72
778.2	1232.64	1191.9	1152.59	1191.27	1153.22	778.2	3011.83	3023.21	2733.89	3023.21	2733.89
778.1	1235.58	1188.65	1152.51	1188.03	1153.14	778.1	2944.09	2976.4	2731.65	2976.4	2731.65
778	1122.46	1185.75	1152.43	1185.14	1153.05	778	2873.53	2936.74	2729.93	2936.74	2729.93
777.9	1114.68	1183.28	1152.46	1182.67	1153.07	777.9	2760.02	2903.52	2728.78	2903.52	2728.78
777.8	1141.3	1181.1	1152.5	1180.49	1153.1	777.8	2825.25	2876.39	2728.52	2876.39	2728.52
777.7	1166.2	1179.13	1152.51	1178.53	1153.11	777.7	2919.61	2853.25	2727.74	2853.25	2727.74
777.6	1163.67	1177.36	1152.5	1176.76	1153.09	777.6	2847.19	2833.2	2726.19	2833.2	2726.19
777.5	1234.21	1175.77	1152.48	1175.19	1153.07	777.5	2783.95	2817.01	2725.22	2817.01	2725.22
777.4	1261.08	1174.28	1152.41	1173.7	1152.98	777.4	2869.19	2804.09	2724.74	2804.09	2724.74
777.3	1297.98	1172.91	1152.3	1172.34	1152.87	777.3	2785.23	2792.75	2723.58	2792.75	2723.58
777.2	1210.68	1171.62	1152.16	1171.06	1152.72	777.2	2905.69	2783.97	2723.08	2783.97	2723.08
777.1	1290.51	1170.53	1152.1	1169.97	1152.66	777.1	2817.78	2775.74	2721.61	2775.74	2721.61
777	1254.57	1169.45	1151.97	1168.9	1152.52	777	2709.95	2769.45	2720.83	2769.45	2720.83
776.9	1201.57	1168.49	1151.87	1167.94	1152.41	776.9	2756.74	2765.01	2720.92	2765.01	2720.92
776.8	1249.75	1167.65	1151.82	1167.11	1152.36	776.8	2821.87	2760.99	2720.63	2760.99	2720.63
776.7	1183.07	1166.83	1151.72	1166.29	1152.26	776.7	2686.58	2757.07	2719.81	2757.07	2719.81
776.6	1104.54	1166.22	1151.79	1165.69	1152.32	776.6	2810.7	2754.73	2720.08	2754.73	2720.08
776.5	1185.48	1165.64	1151.84	1165.12	1152.36	776.5	2726.68	2751.78	2719.35	2751.78	2719.35
776.4	1190.41	1165.03	1151.8	1164.51	1152.32	776.4	2688.01	2749.81	2719.29	2749.81	2719.29
776.3	1226.15	1164.45	1151.76	1163.93	1152.28	776.3	2684.85	2748.4	2719.54	2748.4	2719.54
776.2	1234.48	1163.87	1151.69	1163.36	1152.2	776.2	2719.82	2747.21	2719.82	2747.21	2719.82
776.1	1134.71	1163.31	1151.61	1162.81	1152.12	776.1	2701.33
776	1168.62	1162.88	1151.63	1162.38	1152.13	776	2813.46
775.9	1266.27	1162.54	1151.71	1162.04	1152.2	775.9	2814.49
775.8	1190.16	1162.03	1151.6	1161.54	1152.09	775.8	2708.43
775.7	1183.08	1161.62	1151.56	1161.13	1152.05	775.7	2733.35
775.6	1180.66	1161.23	1151.53	1160.75	1152.01	775.6	2737.67
775.5	1166.31	1160.86	1151.5	1160.39	1151.98	775.5	2722.85
775.4	1195.89	1160.63	1151.58	1160.16	1152.06	775.4	2772.61
775.3	1139.89	1160.28	1151.54	1159.81	1152.01	775.3	2740.44
775.2	1112.27	1160.01	1151.55	1159.54	1152.01	775.2	2823.67
775.1	1141.17	1159.77	1151.59	1159.31	1152.05	775.1	2823.07
775	1270.56	1159.52	1151.6	1159.07	1152.05	775	2787.67
774.9	1149.69	1159.16	1151.48	1158.7	1151.93	774.9	2662.4
774.8	1222.56	1158.92	1151.49	1158.47	1151.93	774.8	2629.54
774.7	1181.56	1158.63	1151.42	1158.18	1151.86	774.7	2690.98
774.6	1140.42	1158.38	1151.39	1157.94	1151.82	774.6	2663.28
774.5	1265.66	1158.19	1151.4	1157.75	1151.83	774.5	2670.03
774.4	1127.45	1157.88	1151.29	1157.45	1151.72	774.4	2656.68
774.3	1034.23	1157.71	1151.31	1157.29	1151.73	774.3	2694.29
774.2	1135.11	1157.65	1151.42	1157.23	1151.85	774.2	2611.58
774.1	1089.17	1157.49	1151.44	1157.07	1151.86	774.1	2677.17
774	1233.85	1157.39	1151.5	1156.97	1151.91	774	2660.63
773.9	1160.83	1157.15	1151.42	1156.74	1151.83	773.9	2719.78
773.8	1136.48	1156.99	1151.41	1156.58	1151.82	773.8	2691.7
773.7	1147.3	1156.86	1151.42	1156.45	1151.83	773.7	2746.06
773.6	1242.8	1156.72	1151.43	1156.32	1151.83	773.6	2730.45
773.5	1138.12	1156.5	1151.34	1156.1	1151.74	773.5	2641.08

## Sheet: Figure 2c
N 1s XPS spectra
CoPc/CNTs						CoPc
Binding energy (eV)	Experimental intenisty(a.u.)	Fitted intenisty (a.u.)				Binding energy (eV)	Experimental intenisty(a.u.)	Fitted intenisty (a.u.)
404	1065.29	1056.19	1055.49	1055.96	1055.71	404	1916.76	1948.87	1939.1	1946.35	1941.63
403.9	1107.33	1056.18	1055.44	1055.94	1055.68	403.9	1998.87	1949.38	1939.2	1946.72	1941.86
403.8	1023.21	1055.96	1055.2	1055.71	1055.45	403.8	2003.71	1949.56	1938.94	1946.76	1941.74
403.7	1060.77	1056.15	1055.35	1055.88	1055.61	403.7	1985.04	1949.74	1938.66	1946.78	1941.62
403.6	1092.44	1056.16	1055.32	1055.88	1055.6	403.6	1880.08	1950.04	1938.45	1946.91	1941.59
403.5	1042.47	1056.02	1055.15	1055.73	1055.44	403.5	1962.77	1950.84	1938.71	1947.52	1942.03
403.4	1122.83	1056.12	1055.21	1055.81	1055.52	403.4	1878.97	1951.31	1938.6	1947.78	1942.13
403.3	1139.13	1055.85	1054.89	1055.52	1055.22	403.3	1980.77	1952.19	1938.87	1948.44	1942.61
403.2	1104.59	1055.5	1054.5	1055.15	1054.85	403.2	1986.38	1952.67	1938.68	1948.68	1942.68
403.1	1091.8	1055.32	1054.27	1054.95	1054.64	403.1	1967.31	1953.18	1938.47	1948.92	1942.74
403	1073.95	1055.2	1054.09	1054.8	1054.49	403	2096.47	1953.84	1938.35	1949.28	1942.91
402.9	997.951	1055.17	1054	1054.74	1054.42	402.9	1988.53	1953.99	1937.65	1949.1	1942.54
402.8	986.339	1055.49	1054.26	1055.04	1054.71	402.8	1952.41	1954.69	1937.43	1949.43	1942.69
402.7	1063.67	1055.88	1054.58	1055.39	1055.06	402.7	2014.09	1955.62	1937.36	1949.95	1943.03
402.6	1173.31	1055.91	1054.53	1055.39	1055.06	402.6	1932.42	1956.38	1937.03	1950.26	1943.15
402.5	1078.88	1055.44	1053.98	1054.88	1054.54	402.5	1919.28	1957.61	1937.05	1950.97	1943.69
402.4	1032.85	1055.42	1053.86	1054.81	1054.47	402.4	1920.37	1959.02	1937.12	1951.79	1944.36
402.3	1027.61	1055.62	1053.96	1054.96	1054.62	402.3	1976.6	1960.58	1937.2	1952.66	1945.12
402.2	1038.38	1055.85	1054.08	1055.13	1054.8	402.2	1881.62	1962.09	1937.03	1953.36	1945.76
402.1	1084.55	1056.06	1054.16	1055.27	1054.95	402.1	1826.5	1964.28	1937.27	1954.55	1947
402	1013.69	1056.07	1054.02	1055.19	1054.89	402	1781.99	1967.1	1937.75	1956.06	1948.79
401.9	965.154	1056.43	1054.2	1055.44	1055.19	401.9	1895.05	1970.71	1938.44	1957.87	1951.28
401.8	962.353	1057.08	1054.62	1055.93	1055.77	401.8	1977.6	1974.76	1938.63	1959.29	1954.1
401.7	1066.4	1057.81	1055.05	1056.45	1056.42	401.7	1937	1979.94	1938.46	1960.46	1957.93
401.6	1141.3	1058.18	1055	1056.48	1056.69	401.6	1973.5	1987.64	1938.46	1961.95	1964.16
401.5	1074.33	1058.37	1054.59	1056.18	1056.79	401.5	1996.3	1998.78	1938.31	1963.43	1973.66
401.4	1107.24	1059.14	1054.5	1056.19	1057.45	401.4	1982.04	2015.1	1938.06	1964.98	1988.18
401.3	1100.04	1060.14	1054.26	1056.07	1058.33	401.3	1989.99	2038.87	1937.86	1966.79	2009.94
401.2	1094.03	1061.71	1054.04	1055.99	1059.76	401.2	1981.21	2072.34	1937.63	1968.81	2041.17
401.1	1165.15	1064.01	1053.85	1055.95	1061.91	401.1	2042.87	2117.92	1937.44	1971.15	2084.21
401	1093.81	1066.85	1053.34	1055.59	1064.59	401	2167.05	2177.02	1936.98	1973.58	2140.42
400.9	1077.91	1071.06	1053.15	1055.59	1068.61	400.9	2233.14	2249.99	1935.97	1975.94	2210.03
400.8	1063.27	1076.45	1053.03	1055.68	1073.8	400.8	2361.26	2335.97	1934.67	1978.69	2291.94
400.7	1074.71	1083.01	1052.98	1055.87	1080.12	400.7	2490.54	2431.42	1932.8	1981.95	2382.27
400.6	1110.73	1090.44	1052.88	1056.04	1087.28	400.6	2548	2531.07	1930.35	1986.37	2475.04
400.5	1082.02	1098.31	1052.61	1056.08	1094.84	400.5	2657.42	2628.16	1927.64	1993.47	2562.32
400.4	1111.71	1106.42	1052.47	1056.31	1102.59	400.4	2660.13	2714.76	1924.44	2005.04	2634.17
400.3	1126.54	1113.9	1052.2	1056.47	1109.62	400.3	2716.93	2784.81	1921.21	2024.82	2681.2
400.2	1143.18	1120.11	1051.85	1056.68	1115.28	400.2	2785.41	2835.39	1917.72	2057.67	2695.45
400.1	1164.48	1124.41	1051.42	1057.01	1118.82	400.1	2819.5	2870.96	1913.91	2110.99	2673.89
400	1080.78	1126.37	1050.89	1057.58	1119.69	400	2911.18	2904.84	1909.94	2195.13	2619.65
399.9	1172.29	1126.54	1050.76	1059.14	1118.16	399.9	3050.49	2957.51	1905.55	2322.86	2540.21
399.8	1086.12	1124.77	1050.19	1061.34	1113.62	399.8	3095.93	3053.82	1900.53	2509.15	2445.19
399.7	1083.68	1123.14	1050.02	1065.71	1107.45	399.7	3279.04	3219.62	1895.28	2770.14	2344.76
399.6	1119.5	1123.04	1049.86	1072.92	1099.98	399.6	3542.69	3476.4	1889.21	3119.15	2246.46
399.5	1108.9	1126.39	1049.54	1084.16	1091.76	399.5	3943.19	3838.01	1881.96	3563.97	2155.99
399.4	1070.44	1135.64	1049.26	1101.25	1083.66	399.4	4377.55	4306.09	1872.92	4102.66	2076.34
399.3	1274.89	1152.99	1049.16	1125.86	1076.29	399.3	4791.56	4867.4	1861.93	4720.65	2008.68
399.2	1181.34	1178.71	1048.11	1157.94	1068.88	399.2	5261.23	5491.7	1849.08	5388.17	1952.62
399.1	1143.44	1214.41	1047.48	1198.94	1062.95	399.1	6097.49	6132.77	1834.11	6060.7	1906.18
399	1339.46	1258.39	1047.04	1247.13	1058.29	399	6780.24	6729.61	1815.41	6679.49	1865.53
398.9	1283.59	1306.15	1045.67	1298.09	1053.73	398.9	7252.04	7217.13	1793.63	7181.78	1828.98
398.8	1347.55	1353.57	1044.56	1347.85	1050.28	398.8	7613.45	7533.3	1769.69	7507.61	1795.38
398.7	1349.19	1393.41	1043.14	1389.34	1047.21	398.7	7564.19	7630.95	1744.06	7611.47	1763.53
398.6	1469.93	1418.94	1041.71	1415.99	1044.66	398.6	7452.08	7492.41	1718.53	7476.94	1734
398.5	1460.37	1424.08	1039.71	1421.89	1041.9	398.5	7199.5	7132.51	1693.38	7119.67	1706.22
398.4	1396.21	1407.67	1037.75	1405.97	1039.44	398.4	6618.36	6595.34	1669.22	6584.3	1680.26
398.3	1340.12	1372.75	1036.07	1371.38	1037.44	398.3	6061.01	5942.15	1647.51	5932.41	1657.25
398.2	1308.1	1325.26	1034.65	1324.11	1035.8	398.2	5285.02	5236.44	1628.15	5227.71	1636.88
398.1	1281.37	1271.93	1033.38	1270.93	1034.37	398.1	4534.06	4536.43	1612.11	4528.51	1620.03
398	1221.46	1218.92	1032.22	1218.05	1033.1	398	3859.02	3888.07	1599.29	3880.83	1606.53
397.9	1166.51	1171.04	1031.33	1170.25	1032.12	397.9	3278.73	3321.99	1589.38	3315.34	1596.02
397.8	1164.14	1131.03	1030.7	1130.31	1031.42	397.8	2774.33	2853.44	1581.97	2847.32	1588.1
397.7	1113.35	1099.65	1030.08	1098.99	1030.74	397.7	2389.95	2484.55	1576.74	2478.88	1582.41
397.6	1086.38	1076.71	1029.69	1076.1	1030.3	397.6	2184.82	2207.02	1573.17	2201.76	1578.43
397.5	1133.77	1060.84	1029.42	1060.28	1029.99	397.5	2085.75	2006.75	1570.49	2001.86	1575.38
397.4	961.04	1050.09	1028.94	1049.56	1029.46	397.4	1880.3	1867.52	1568.23	1862.95	1572.79
397.3	993.085	1043.92	1029.26	1043.43	1029.74	397.3	1814.5	1774.46	1566.86	1770.2	1571.12
397.2	1064.43	1040.11	1029.42	1039.65	1029.88	397.2	1796.47	1713.75	1565.77	1709.75	1569.77
397.1	963.537	1037.51	1029.26	1037.08	1029.68	397.1	1722.17	1674.66	1564.76	1670.91	1568.51
397	999.32	1036.29	1029.57	1035.89	1029.96	397	1815.67	1649.81	1564.07	1646.28	1567.6
396.9	1111.52	1035.43	1029.71	1035.06	1030.08	396.9	1693.79	1633.17	1562.97	1629.85	1566.29
396.8	958.495	1034.34	1029.33	1033.99	1029.68	396.8	1640.71	1622.27	1562.39	1619.13	1565.53
396.7	939.208	1034.13	1029.66	1033.8	1029.99	396.7	1575.93	1614.68	1562.05	1611.72	1565.01
396.6	986.587	1034.12	1030.08	1033.81	1030.39	396.6	1549.18	1609.22	1561.99	1606.41	1564.79
396.5	985.13	1033.95	1030.28	1033.66	1030.58	396.5	1627.17	1604.99	1562.05	1602.34	1564.7
396.4	1038.77	1033.85	1030.49	1033.57	1030.77	396.4	1605.11	1601.15	1561.76	1598.63	1564.28
396.3	1030.51	1033.54	1030.46	1033.28	1030.72	396.3	1504.67	1597.91	1561.57	1595.51	1563.97
396.2	1013.19	1033.3	1030.45	1033.05	1030.71	396.2	1697.86	1595.49	1561.82	1593.21	1564.1
396.1	1003.39	1033.16	1030.54	1032.93	1030.78	396.1	1641.51	1592.51	1561.22	1590.34	1563.4
396	1128.88	1033.1	1030.66	1032.87	1030.89	396	1597.14	1590.03	1560.87	1587.96	1562.94
395.9	1038.17	1032.47	1030.2	1032.26	1030.42	395.9	1519.74	1587.96	1560.71	1585.98	1562.69
395.8	1017.45	1032.28	1030.17	1032.07	1030.37	395.8	1568.28	1586.4	1560.89	1584.51	1562.78
395.7	1080.87	1032.2	1030.23	1032.01	1030.42	395.7	1600.4	1584.8	1560.86	1582.99	1562.67
395.6	1008.4	1031.84	1029.99	1031.65	1030.18	395.6	1650.24	1583.19	1560.69	1581.46	1562.42
395.5	1069.82	1031.83	1030.09	1031.65	1030.27	395.5	1578.99	1581.49	1560.29	1579.83	1561.95
395.4	990.58	1031.54	1029.9	1031.37	1030.08	395.4	1532.64	1580.21	1560.21	1578.61	1561.81
395.3	1002.06	1031.63	1030.09	1031.46	1030.25	395.3	1517.82	1579.23	1560.33	1577.7	1561.86
395.2	1099.7	1031.67	1030.22	1031.51	1030.38	395.2	1549.93	1578.4	1560.52	1576.93	1561.99
395.1	1016.69	1031.27	1029.89	1031.12	1030.05	395.1	1512.74	1577.52	1560.57	1576.1	1561.98
395	911.164	1031.26	1029.96	1031.11	1030.1	395	1550.84	1576.87	1560.78	1575.5	1562.13

## Sheet: Figure 2e
Ni 2p XPS spectra
NiPc/CNTs						NiPc
Binding energy (eV)	Experimental intenisty (a.u.)	Fitted intenisty (a.u.)				Binding energy (eV)	Experimental intenisty (a.u.)	Fitted intenisty (a.u.)
887.3	6565.08	6565.37	6565.08	6565.22	6565.24	887.5	11323.2	11568.2	11323.2	11323.2	11343.4	11353	11518.1
887.2	6444.28	6565.38	6565.08	6565.22	6565.24	887.4	11250.4	11575.1	11323.2	11323.2	11343.6	11353.5	11524.5
887.1	6524.25	6565.71	6565.41	6565.55	6565.56	887.3	11171.7	11582.8	11323.5	11323.5	11344	11354.2	11531.5
887	6742.49	6565.82	6565.52	6565.66	6565.68	887.2	11526.6	11591	11324	11324	11344.7	11355.2	11539.1
886.9	6568.48	6565.34	6565.04	6565.18	6565.2	887.1	11567.1	11598.4	11323.3	11323.3	11344.1	11354.9	11545.9
886.8	6638.58	6565.34	6565.03	6565.18	6565.19	887	11404.7	11606.1	11322.4	11322.4	11343.4	11354.5	11553
886.7	6560.01	6565.14	6564.83	6564.98	6564.99	886.9	11618.3	11614.8	11322.1	11322.1	11343.3	11354.7	11561.1
886.6	6569.59	6565.16	6564.84	6564.99	6565.01	886.8	11704.2	11623.3	11321	11321	11342.4	11354.1	11568.9
886.5	6623.03	6565.15	6564.83	6564.98	6565	886.7	11784.5	11631.9	11319.6	11319.6	11341.2	11353.2	11576.8
886.4	6602.34	6564.99	6564.67	6564.83	6564.84	886.6	11673.3	11640.8	11318	11318	11339.7	11352	11585
886.3	6730.22	6564.9	6564.57	6564.73	6564.74	886.5	11529.4	11650.6	11316.7	11316.7	11338.6	11351.3	11594.2
886.2	6574.48	6564.45	6564.12	6564.28	6564.29	886.4	11527.6	11661.6	11315.9	11315.9	11338	11351	11604.4
886.1	6583.18	6564.43	6564.1	6564.26	6564.26	886.3	11716.2	11673.2	11315.2	11315.2	11337.4	11350.8	11615.3
886	6555.01	6564.38	6564.04	6564.21	6564.21	886.2	11308.1	11684.7	11313.7	11313.7	11336.1	11350	11626.1
885.9	6517.33	6564.41	6564.07	6564.23	6564.24	886.1	11537.2	11698.4	11313.7	11313.7	11336.3	11350.5	11639
885.8	6585.15	6564.54	6564.19	6564.36	6564.37	886	11137.1	11712	11312.9	11312.9	11335.7	11350.3	11651.8
885.7	6686.01	6564.48	6564.14	6564.31	6564.31	885.9	11636.8	11727.8	11313.6	11313.6	11336.5	11351.6	11666.8
885.6	6711.96	6564.16	6563.81	6563.98	6563.98	885.8	11601.5	11742.5	11312.4	11312.4	11335.5	11351	11680.8
885.5	6564.96	6563.76	6563.41	6563.58	6563.58	885.7	11549.9	11758.2	11311.4	11311.4	11334.7	11350.6	11695.6
885.4	6514.5	6563.76	6563.4	6563.58	6563.58	885.6	11662.1	11774.9	11310.5	11310.5	11334	11350.4	11711.5
885.3	6528.79	6563.9	6563.53	6563.72	6563.71	885.5	12273.7	11792	11309.2	11309.2	11333	11349.8	11727.8
885.2	6620.08	6563.99	6563.63	6563.81	6563.81	885.4	11588.7	11807.9	11305.8	11305.8	11329.7	11347	11742.7
885.1	6520.56	6563.85	6563.48	6563.66	6563.65	885.3	11820.5	11827.1	11304.7	11304.7	11328.8	11346.7	11761.1
885	6443.25	6563.97	6563.59	6563.78	6563.77	885.2	11746.3	11846.4	11302.9	11302.9	11327.2	11345.5	11779.5
884.9	6526.61	6564.3	6563.92	6564.11	6564.1	885.1	11674.1	11867	11301.3	11301.3	11325.8	11344.7	11799.1
884.8	6530.99	6564.4	6564.02	6564.22	6564.2	885	11948.7	11888.9	11299.9	11299.9	11324.6	11344.1	11820
884.7	6412.71	6564.5	6564.11	6564.31	6564.29	884.9	12062.7	11910.7	11297.6	11297.6	11322.5	11342.5	11840.9
884.6	6572.69	6564.91	6564.52	6564.73	6564.7	884.8	12054.8	11933.2	11294.8	11294.8	11320	11340.5	11862.4
884.5	6481.89	6564.89	6564.5	6564.71	6564.68	884.7	12019.1	11956.8	11292.1	11292.1	11317.5	11338.6	11885
884.4	6549.71	6565.12	6564.72	6564.93	6564.91	884.6	12168.6	11981.6	11289.5	11289.5	11315	11336.8	11908.7
884.3	6588.1	6565.17	6564.76	6564.98	6564.95	884.5	12034.1	12007	11286.3	11286.3	11312.1	11334.5	11933
884.2	6697.87	6565.11	6564.7	6564.92	6564.89	884.4	12279.9	12034	11283.6	11283.6	11309.6	11332.7	11958.8
884.1	6592.48	6564.76	6564.34	6564.56	6564.53	884.3	12223.1	12061.2	11280	11280	11306.2	11330	11984.9
884	6610.92	6564.68	6564.26	6564.49	6564.45	884.2	12017.3	12089.7	11276.6	11276.6	11303.1	11327.5	12012.3
883.9	6609.53	6564.56	6564.13	6564.37	6564.33	884.1	12111.8	12120.1	11273.9	11273.9	11300.6	11325.8	12041.5
883.8	6666.77	6564.45	6564.01	6564.25	6564.21	884	12116	12151.3	11270.9	11270.9	11297.9	11323.8	12071.5
883.7	6573.24	6564.17	6563.73	6563.98	6563.93	883.9	12335.6	12183.6	11267.9	11267.9	11295	11321.8	12102.5
883.6	6706.71	6564.15	6563.71	6563.95	6563.91	883.8	12170.9	12216.2	11264	11264	11291.4	11319	12133.9
883.5	6642.61	6563.77	6563.32	6563.57	6563.52	883.7	11942.3	12250.6	11260.8	11260.8	11288.4	11316.8	12166.9
883.4	6395.97	6563.56	6563.1	6563.36	6563.31	883.6	12116.7	12286.9	11258.3	11258.3	11286.2	11315.4	12201.8
883.3	6417.43	6564.02	6563.56	6563.82	6563.76	883.5	11864.5	12323.6	11255.2	11255.2	11283.4	11313.5	12237.1
883.2	6521.98	6564.43	6563.95	6564.22	6564.16	883.4	12487.3	12362.2	11253	11253	11281.4	11312.4	12274.4
883.1	6593.77	6564.55	6564.07	6564.34	6564.27	883.3	12102.4	12399.7	11248.5	11248.5	11277.2	11309.2	12310.4
883	6539.66	6564.47	6563.99	6564.26	6564.19	883.2	12102.5	12439.5	11245.5	11245.5	11274.4	11307.4	12348.7
882.9	6334.95	6564.55	6564.05	6564.33	6564.26	883.1	12722.2	12480.2	11242.4	11242.4	11271.6	11305.5	12387.9
882.8	6369.82	6565.17	6564.67	6564.96	6564.89	883	12796.3	12519.6	11237	11237	11266.5	11301.5	12425.7
882.7	6626.14	6565.71	6565.2	6565.49	6565.41	882.9	12573.2	12559.6	11231.4	11231.4	11261.2	11297.3	12464
882.6	6597.11	6565.55	6565.04	6565.34	6565.25	882.8	12422.8	12601.1	11226.6	11226.6	11256.6	11293.8	12503.8
882.5	6500.41	6565.47	6564.95	6565.25	6565.17	882.7	12591.4	12643.9	11222.3	11222.3	11252.6	11291	12544.8
882.4	6679.2	6565.65	6565.12	6565.44	6565.34	882.6	13101.1	12686.6	11217.3	11217.3	11247.9	11287.5	12585.8
882.3	6719.85	6565.35	6564.81	6565.13	6565.03	882.5	13093.4	12728	11210.5	11210.5	11241.4	11282.3	12625.4
882.2	6563.95	6564.94	6564.4	6564.72	6564.62	882.4	12690.5	12769.9	11203.8	11203.8	11234.9	11277.1	12665.4
882.1	6763.05	6564.95	6564.4	6564.73	6564.62	882.3	12985.1	12813.6	11198.4	11198.4	11229.8	11273.4	12707.1
882	6600.73	6564.42	6563.86	6564.2	6564.08	882.2	13116.1	12856.3	11191.9	11191.9	11223.7	11268.7	12747.8
881.9	6645.01	6564.33	6563.76	6564.1	6563.98	882.1	12878.3	12898.7	11185	11185	11217.1	11263.5	12788.2
881.8	6572.45	6564.12	6563.54	6563.89	6563.77	882	13026.9	12941.9	11178.9	11178.9	11211.3	11259.2	12829.2
881.7	6440.77	6564.11	6563.51	6563.88	6563.74	881.9	13495.1	12984.3	11172.2	11172.2	11204.9	11254.5	12869.4
881.6	6645.05	6564.45	6563.85	6564.22	6564.08	881.8	13330.6	13024.7	11163.9	11163.9	11196.9	11248.1	12907.5
881.5	6729.43	6564.24	6563.63	6564.01	6563.86	881.7	13233.3	13065.1	11156	11156	11189.4	11242.3	12945.5
881.4	6677.7	6563.8	6563.18	6563.56	6563.41	881.6	13106.2	13105.2	11148.5	11148.5	11182.2	11236.9	12983.2
881.3	6476.43	6563.5	6562.87	6563.26	6563.1	881.5	12875.3	13144.8	11141.5	11141.5	11175.5	11232	13020.2
881.2	6601.38	6563.75	6563.1	6563.51	6563.34	881.4	13425	13184.1	11135.2	11135.2	11169.5	11228.1	13057
881.1	6583.01	6563.66	6563	6563.41	6563.24	881.3	13207	13220.2	11127	11127	11161.6	11222.2	13090.3
881	6566.2	6563.61	6562.94	6563.37	6563.19	881.2	13161.6	13255.5	11119.5	11119.5	11154.5	11217.1	13122.9
880.9	6480.26	6563.62	6562.93	6563.37	6563.18	881.1	13684.7	13289.2	11112.1	11112.1	11147.5	11212.3	13153.7
880.8	6476.93	6563.85	6563.16	6563.61	6563.4	881	13544.2	13319.1	11102.8	11102.8	11138.5	11205.7	13180.6
880.7	6513.34	6564.1	6563.39	6563.85	6563.64	880.9	13532.7	13347.4	11094	11094	11130.1	11199.6	13205.7
880.6	6678.66	6564.25	6563.53	6564	6563.78	880.8	13109.1	13373.3	11085.2	11085.2	11121.7	11193.7	13228.4
880.5	6529.7	6563.95	6563.22	6563.7	6563.47	880.7	13455.2	13398.1	11078	11078	11114.8	11189.3	13249.9
880.4	6604.28	6564.06	6563.31	6563.8	6563.56	880.6	13523.3	13418.9	11069.4	11069.4	11106.6	11183.9	13267.2
880.3	6491.42	6563.96	6563.19	6563.7	6563.45	880.5	13556.9	13436.4	11060.5	11060.5	11098.1	11178.2	13281.1
880.2	6567.73	6564.17	6563.39	6563.91	6563.65	880.4	13293.7	13450.7	11051.5	11051.5	11089.5	11172.6	13291.6
880.1	6626.87	6564.18	6563.38	6563.92	6563.64	880.3	13183.8	13462.6	11043.4	11043.4	11081.8	11168	13299.6
880	6508.29	6564.02	6563.21	6563.76	6563.47	880.2	13540.3	13471.5	11035.7	11035.7	11074.5	11164	13304.5
879.9	6569.92	6564.19	6563.35	6563.92	6563.62	880.1	13568.2	13475.6	11026.7	11026.7	11065.9	11158.8	13304.3
879.8	6717.41	6564.19	6563.34	6563.92	6563.6	880	13569.8	13476	11017.5	11017.5	11057.1	11153.6	13300.3
879.7	6706.09	6563.79	6562.92	6563.52	6563.19	879.9	13553.3	13472.8	11008.3	11008.3	11048.3	11148.6	13292.5
879.6	6417.25	6563.42	6562.53	6563.15	6562.8	879.8	13225.6	13466	10999.1	10999.1	11039.6	11143.8	13280.9
879.5	6610.1	6563.84	6562.93	6563.56	6563.2	879.7	13307.9	13456.8	10991.1	10991.1	11032	11140.3	13266.8
879.4	6633.79	6563.73	6562.8	6563.45	6563.07	879.6	13375.3	13443.8	10982.8	10982.8	11024.1	11136.7	13248.5
879.3	6699.26	6563.56	6562.6	6563.28	6562.89	879.5	13473.7	13427.1	10974.1	10974.1	11015.9	11133.1	13226.4
879.2	6581.11	6563.22	6562.23	6562.93	6562.52	879.4	13259.8	13406.8	10965.1	10965.1	11007.4	11129.4	13200.3
879.1	6597.45	6563.19	6562.18	6562.9	6562.47	879.3	13322.3	13384.1	10956.8	10956.8	10999.5	11126.6	13171.6
879	6581.44	6563.12	6562.09	6562.83	6562.38	879.2	13369	13358.3	10948.3	10948.3	10991.5	11123.9	13139.5
878.9	6481.85	6563.09	6562.04	6562.81	6562.32	879.1	12996.7	13329.5	10939.6	10939.6	10983.2	11121.3	13104.1
878.8	6572.67	6563.34	6562.25	6563.05	6562.55	879	13271.7	13299.5	10932.2	10932.2	10976.3	11120.3	13067.2
878.7	6634.16	6563.34	6562.23	6563.05	6562.52	878.9	13337	13266.2	10923.7	10923.7	10968.4	11118.7	13026.6
878.6	6516.13	6563.18	6562.03	6562.88	6562.33	878.8	13180.4	13230.5	10915	10915	10960.2	11117.1	12983.3
878.5	6533.27	6563.33	6562.15	6563.03	6562.45	878.7	13567.9	13193.7	10906.9	10906.9	10952.5	11116.5	12938.4
878.4	6624.94	6563.44	6562.23	6563.14	6562.53	878.6	13179.3	13153.8	10897.3	10897.3	10943.4	11114.8	12890.1
878.3	6588.01	6563.31	6562.06	6563.01	6562.37	878.5	13024.1	13114	10889	10889	10935.7	11115	12841.4
878.2	6578.52	6563.28	6561.99	6562.97	6562.3	878.4	13055.4	13073.8	10881.3	10881.3	10928.6	11116.2	12791.7
878.1	6684.92	6563.27	6561.95	6562.96	6562.26	878.3	12921.3	13032.6	10873.5	10873.5	10921.3	11117.8	12740.5
878	6561.15	6562.98	6561.61	6562.67	6561.93	878.2	12745.2	12991.4	10866.1	10866.1	10914.5	11120.4	12688.7
877.9	6488.63	6563.03	6561.62	6562.71	6561.93	878.1	12631.6	12950.4	10859.3	10859.3	10908.3	11124.2	12636.6
877.8	6786.2	6563.27	6561.81	6562.95	6562.13	878	12847	12909.8	10852.9	10852.9	10902.5	11129.1	12584.2
877.7	6656.56	6562.71	6561.21	6562.39	6561.53	877.9	13132.7	12868.6	10845.8	10845.8	10895.9	11133.9	12530.4
877.6	6471.77	6562.5	6560.95	6562.18	6561.27	877.8	12606.5	12826.8	10837.5	10837.5	10888.2	11138.4	12475.2
877.5	6458.29	6562.8	6561.19	6562.47	6561.52	877.7	12577.7	12787.5	10831.1	10831.1	10882.4	11145.7	12421.6
877.4	6440.27	6563.14	6561.47	6562.81	6561.8	877.6	12320.5	12749.2	10824.8	10824.8	10876.8	11154	12368.1
877.3	6486.85	6563.53	6561.8	6563.19	6562.13	877.5	12342.3	12712.9	10819.4	10819.4	10872	11164.2	12315.5
877.2	6436.93	6563.8	6562	6563.46	6562.34	877.4	12673.1	12677.8	10813.9	10813.9	10867.1	11175.5	12263
877.1	6481.12	6564.2	6562.34	6563.86	6562.68	877.3	12727.8	12643.2	10807.2	10807.2	10861.1	11186.9	12209.6
877	6659.4	6564.5	6562.56	6564.16	6562.9	877.2	12925.7	12610.2	10800.3	10800.3	10854.9	11199.5	12156.5
876.9	6599.11	6564.32	6562.3	6563.97	6562.64	877.1	12515.8	12578.5	10792.6	10792.6	10847.9	11212.9	12103
876.8	6648.82	6564.3	6562.19	6563.95	6562.55	877	12342.4	12550.7	10786.4	10786.4	10842.4	11229.6	12051.7
876.7	6493.21	6564.16	6561.96	6563.81	6562.31	876.9	12615.8	12526.3	10780.8	10780.8	10837.4	11248.9	12001.6
876.6	6554.53	6564.45	6562.15	6564.09	6562.5	876.8	12517.7	12503.8	10774.2	10774.2	10831.5	11269.5	11951.2
876.5	6504.41	6564.57	6562.17	6564.21	6562.53	876.7	12326	12485.2	10767.9	10767.9	10826	11293	11902
876.4	6458.24	6564.85	6562.32	6564.48	6562.69	876.6	12707.3	12471.1	10762.3	10762.3	10821.1	11320.2	11854.3
876.3	6520.5	6565.26	6562.61	6564.89	6562.97	876.5	12752.9	12459.9	10755.3	10755.3	10814.9	11349.4	11806.2
876.2	6487.3	6565.52	6562.72	6565.15	6563.09	876.4	12753.7	12453.4	10748.1	10748.1	10808.4	11382.3	11758.8
876.1	6649.43	6565.88	6562.92	6565.51	6563.3	876.3	12237.5	12452.4	10740.9	10740.9	10802	11419.6	11712.4
876	6606.09	6565.84	6562.69	6565.46	6563.07	876.2	12623.1	12459.2	10735.5	10735.5	10797.4	11463.9	11668.9
875.9	6599.33	6565.94	6562.57	6565.55	6562.95	876.1	12709	12471.6	10728.6	10728.6	10791.4	11512.5	11625
875.8	6583.4	6566.1	6562.47	6565.71	6562.86	876	12597.2	12491.2	10721.5	10721.5	10785.1	11567.3	11581.8
875.7	6703.27	6566.35	6562.42	6565.97	6562.81	875.9	13025.7	12519.8	10714.7	10714.7	10779.2	11629.9	11540.2
875.6	6667.26	6566.36	6562.03	6565.97	6562.43	875.8	13255.2	12556.3	10706.4	10706.4	10771.8	11699.4	11498
875.5	6640.86	6566.57	6561.75	6566.18	6562.15	875.7	13144.3	12602.5	10697.2	10697.2	10763.5	11777.3	11456.1
875.4	6539.62	6566.99	6561.53	6566.59	6561.94	875.6	12769.1	12660.5	10688.4	10688.4	10755.5	11866.1	11415.7
875.3	6638.39	6567.87	6561.6	6567.46	6562	875.5	13174.3	12732.5	10680.9	10680.9	10749	11967.6	11377.7
875.2	6534.02	6568.72	6561.39	6568.31	6561.8	875.4	13573.1	12816.8	10671.9	10671.9	10740.9	12080.3	11339.4
875.1	6754.62	6570.15	6561.46	6569.74	6561.88	875.3	13895.6	12914.5	10661.4	10661.4	10731.4	12205.3	11300.7
875	6631.93	6571.39	6560.94	6570.97	6561.36	875.2	13356.9	13026.9	10649.8	10649.8	10720.8	12343.8	11261.9
874.9	6559.25	6573.44	6560.74	6573.02	6561.17	875.1	13784.6	13158	10640	10640	10712	12500.1	11226
874.8	6549.05	6576.29	6560.75	6575.86	6561.18	875	13391.2	13305.2	10628.7	10628.7	10701.7	12671.2	11189.6
874.7	6618.08	6579.89	6560.78	6579.45	6561.21	874.9	13930.9	13471.9	10618.7	10618.7	10692.8	12860.8	11155.7
874.6	6640.5	6584.14	6560.63	6583.7	6561.06	874.8	13717.3	13655.1	10606.8	10606.8	10681.9	13065.9	11120.8
874.5	6780.81	6589.28	6560.41	6588.84	6560.85	874.7	13905.5	13857	10595.5	10595.5	10671.8	13288.7	11087.6
874.4	6775.51	6595.12	6559.81	6594.67	6560.26	874.6	13420.2	14075.5	10583.6	10583.6	10661	13527.1	11054.7
874.3	6538.2	6602.12	6559.23	6601.67	6559.68	874.5	14121.4	14310.9	10573.4	10573.4	10651.9	13781.4	11024.4
874.2	6562.66	6610.97	6559.28	6610.51	6559.74	874.4	14951.4	14556	10560.6	10560.6	10640.3	14044.4	10992.5
874.1	6522.1	6620.96	6559.28	6620.5	6559.74	874.3	15089.4	14805.8	10544.8	10544.8	10625.6	14311.2	10958.5
874	6532.13	6632.22	6559.38	6631.75	6559.84	874.2	15278	15056.1	10528.4	10528.4	10610.5	14577.6	10924.8
873.9	6606.64	6644.49	6559.45	6644.02	6559.92	874.1	15395	15298.6	10511.2	10511.2	10594.6	14835.3	10891.2
873.8	6591.34	6657.41	6559.32	6656.93	6559.8	874	15306.5	15522.6	10493.6	10493.6	10578.3	15073.8	10857.9
873.7	6702.82	6670.93	6559.24	6670.45	6559.72	873.9	14776.1	15717.4	10476.3	10476.3	10562.2	15282.1	10825.6
873.6	6668.01	6684.4	6558.85	6683.91	6559.33	873.8	15111	15871.9	10460.8	10460.8	10548	15449.5	10796
873.5	6747.83	6697.76	6558.55	6697.27	6559.04	873.7	15539.6	15971.4	10444	10444	10532.6	15561	10765.8
873.4	6854.09	6710.24	6558.04	6709.75	6558.53	873.6	16031.3	16006.6	10425.6	10425.6	10515.7	15607.5	10734.6
873.3	6774.65	6721.27	6557.24	6720.76	6557.74	873.5	15520.4	15972.4	10405.4	10405.4	10496.9	15584	10702.3
873.2	6716.18	6730.77	6556.65	6730.27	6557.16	873.4	15883.2	15872.7	10387	10387	10479.9	15494.3	10672.5
873.1	6809.54	6738.21	6556.22	6737.69	6556.73	873.3	15727	15709.5	10367.1	10367.1	10461.6	15340.4	10641.8
873	6798.2	6742.7	6555.53	6742.18	6556.05	873.2	15618.7	15494	10347.8	10347.8	10443.8	15133.7	10612.2
872.9	6622.5	6744.21	6554.87	6743.68	6555.4	873.1	15347.5	15237.6	10328.8	10328.8	10426.4	14885.4	10583.4
872.8	6676.83	6743.05	6554.69	6742.52	6555.22	873	15257	14953.5	10310.7	10310.7	10409.9	14608.9	10556.1
872.7	6606.4	6738.66	6554.36	6738.12	6554.9	872.9	14978.6	14652.7	10292.9	10292.9	10393.7	14315.2	10529.6
872.6	6762.41	6731.64	6554.22	6731.09	6554.76	872.8	14677	14346	10276	10276	10378.5	14015	10504.4
872.5	6936.25	6721.77	6553.65	6721.22	6554.2	872.7	14838.3	14042	10260.1	10260.1	10364.4	13717.1	10480.7
872.4	6759.96	6709.52	6552.62	6708.96	6553.18	872.6	14566.7	13744.8	10243.6	10243.6	10349.7	13425.5	10456.8
872.3	6720.58	6696.35	6552.05	6695.78	6552.62	872.5	13568.9	13460.8	10228	10228	10335.9	13146.7	10434.2
872.2	6618.65	6682.44	6551.6	6681.87	6552.17	872.4	13890.9	13195.3	10216	10216	10325.8	12886	10415.5
872.1	6662.82	6668.44	6551.42	6667.86	6551.99	872.3	13592	12945.1	10202.7	10202.7	10314.4	12640.2	10396
872	6732.9	6654.4	6551.11	6653.81	6551.7	872.2	13260	12713.7	10190.5	10190.5	10304.2	12412.7	10377.8
871.9	6692.86	6640.63	6550.62	6640.03	6551.22	872.1	12709.7	12501	10179.4	10179.4	10295.2	12203.6	10361.1
871.8	6586.65	6627.71	6550.24	6627.11	6550.84	872	12768.8	12307.8	10170.3	10170.3	10288.1	12013.7	10346.6
871.7	6577.12	6616.05	6550.14	6615.45	6550.75	871.9	12557	12131.1	10160.9	10160.9	10280.9	11839.9	10332.1
871.6	6534.73	6605.54	6550.06	6604.93	6550.68	871.8	12477.9	11971	10152.3	10152.3	10274.5	11682.5	10318.6
871.5	6536.86	6596.35	6550.11	6595.73	6550.73	871.7	11489.1	11826.3	10143.9	10143.9	10268.4	11540.1	10305.7
871.4	6645.74	6588.36	6550.14	6587.73	6550.77	871.6	11263.6	11698.9	10139	10139	10265.9	11414.7	10296.5
871.3	6693.82	6581.25	6549.88	6580.61	6550.52	871.5	11248	11585.2	10135	10135	10264.2	11302.8	10288.2
871.2	6654.98	6575.12	6549.49	6574.47	6550.14	871.4	10914.6	11483.3	10131	10131	10262.7	11202.3	10280.3
871.1	6613.95	6570.09	6549.21	6569.44	6549.86	871.3	10693.2	11393	10128.2	10128.2	10262.4	11113.2	10273.7
871	6473.31	6566.07	6549.03	6565.4	6549.7	871.2	10726.2	11313.1	10126.1	10126.1	10263	11034.3	10268
870.9	6556.79	6563.18	6549.24	6562.51	6549.91	871.1	10380.8	11241.6	10124	10124	10263.6	10963.5	10262.4
870.8	6470.17	6560.72	6549.22	6560.03	6549.9	871	10285.1	11178.9	10123	10123	10265.5	10901.2	10258.2
870.7	6362.51	6559.01	6549.43	6558.32	6550.12	870.9	10542.3	11123.3	10122.5	10122.5	10267.8	10845.9	10254.5
870.6	6520.08	6558.03	6549.94	6557.33	6550.64	870.8	10761.1	11072.7	10120.9	10120.9	10269.4	10795.2	10250
870.5	6449.95	6556.96	6550.02	6556.25	6550.73	870.7	10535.7	11026.5	10118.6	10118.6	10270.2	10748.8	10244.8
870.4	6517.92	6556.35	6550.29	6555.63	6551.01	870.6	10139	10985.8	10117.1	10117.1	10271.9	10707.6	10240.5
870.3	6663.58	6555.76	6550.38	6555.02	6551.11	870.5	10158.2	10950.5	10117	10117	10275.2	10671.7	10237.8
870.2	6737.8	6554.92	6550.07	6554.18	6550.81	870.4	10297.1	10918.8	10116.9	10116.9	10278.5	10639	10235.1
870.1	6560.57	6554	6549.56	6553.25	6550.31	870.3	10289.5	10889.8	10116.2	10116.2	10281.5	10608.8	10232
870	6503.3	6553.64	6549.53	6552.88	6550.29	870.2	10105.5	10863.6	10115.6	10115.6	10284.6	10581.2	10229
869.9	6679.69	6553.5	6549.66	6552.73	6550.43	870.1	10197.9	10840.6	10115.6	10115.6	10288.6	10556.5	10226.7
869.8	6434.68	6552.93	6549.31	6552.15	6550.09	870	10241	10819.5	10115.4	10115.4	10292.4	10533.5	10224.2
869.7	6492.11	6553.06	6549.61	6552.27	6550.41	869.9	9908.12	10800.2	10114.9	10114.9	10296.2	10512.1	10221.7
869.6	6510.24	6553.06	6549.77	6552.26	6550.58	869.8	10189.7	10784	10115.6	10115.6	10301.5	10493.5	10220.4
869.5	6502.21	6553.03	6549.88	6552.22	6550.7	869.7	9853.26	10768.5	10115.4	10115.4	10305.9	10475.3	10218.1
869.4	6556.59	6553.04	6550.01	6552.21	6550.84	869.6	9889.66	10755.8	10116.3	10116.3	10311.7	10459.6	10217.1
869.3	6502.42	6552.92	6549.99	6552.08	6550.83	869.5	9776.92	10744.4	10117.1	10117.1	10317.7	10444.9	10216.1
869.2	6685.32	6552.95	6550.12	6552.1	6550.97	869.4	10034	10734.7	10118.4	10118.4	10324.3	10431.6	10215.5
869.1	6575.3	6552.5	6549.75	6551.63	6550.62	869.3	10118.8	10725.4	10118.7	10118.7	10330.3	10418.3	10214.1
869	6597.89	6552.35	6549.68	6551.47	6550.56	869.2	10113.8	10717	10118.7	10118.7	10336.3	10405.6	10212.4
868.9	6526.69	6552.15	6549.55	6551.26	6550.44	869.1	9826.3	10709.7	10118.7	10118.7	10342.6	10393.7	10210.8
868.8	6520.07	6552.15	6549.61	6551.24	6550.52	869	9868.67	10704.6	10119.8	10119.8	10350.4	10383.6	10210.2
868.7	6619.71	6552.17	6549.69	6551.25	6550.61	868.9	9866.65	10700.5	10120.6	10120.6	10358.3	10373.9	10209.6
868.6	6600.44	6551.93	6549.51	6550.99	6550.44	868.8	10331.8	10697.4	10121.6	10121.6	10366.6	10364.9	10209
868.5	6391.54	6551.74	6549.37	6550.79	6550.32	868.7	10248.8	10693.7	10120.8	10120.8	10373.8	10354.8	10206.8
868.4	6508.69	6552.12	6549.79	6551.15	6550.76	868.6	10578.8	10691.3	10120.4	10120.4	10381.6	10345.5	10204.9
868.3	6538.17	6552.19	6549.91	6551.21	6550.89	868.5	10603.8	10688.7	10118.7	10118.7	10388.8	10335.5	10201.8
868.2	6409.67	6552.19	6549.94	6551.19	6550.93	868.4	10381.6	10687.1	10117	10117	10396.5	10325.8	10198.7
868.1	6542.04	6552.53	6550.32	6551.52	6551.33	868.3	10510	10687.3	10116	10116	10405.5	10317.4	10196.5
868	6620.9	6552.52	6550.34	6551.49	6551.37	868.2	10025.6	10688.1	10114.6	10114.6	10414.6	10308.8	10193.7
867.9	6597.07	6552.3	6550.15	6551.26	6551.19	868.1	10256.1	10691.7	10114.9	10114.9	10426.2	10302.4	10192.8
867.8	6671.81	6552.15	6550.02	6551.09	6551.08	868	10598.6	10695.5	10114.4	10114.4	10437.7	10295.5	10191.1
867.7	6568.54	6551.8	6549.69	6550.72	6550.77	867.9	10644.7	10699.2	10112.6	10112.6	10448.7	10287.7	10188.1
867.6	6516.44	6551.73	6549.64	6550.63	6550.74	867.8	10539.8	10703.9	10110.7	10110.7	10460.3	10280	10185
867.5	6713.1	6551.8	6549.73	6550.69	6550.85	867.7	10286.5	10710.1	10109.2	10109.2	10473.2	10272.9	10182.4
867.4	6438.15	6551.35	6549.29	6550.21	6550.42	867.6	10782.3	10718.5	10108.5	10108.5	10487.9	10267	10180.6
867.3	6523.43	6551.64	6549.59	6550.48	6550.74	867.5	10543.8	10726.3	10106.1	10106.1	10501.8	10259.6	10177.1
867.2	6542.34	6551.7	6549.66	6550.52	6550.84	867.4	10496.4	10736.3	10104.5	10104.5	10517.6	10253.3	10174.4
867.1	6600.95	6551.71	6549.68	6550.51	6550.88	867.3	10627	10747.8	10103.1	10103.1	10534.7	10247.3	10172
867	6498.04	6551.56	6549.54	6550.35	6550.76	867.2	10862.9	10760.2	10101.2	10101.2	10552.5	10241.1	10169.1
866.9	6587.45	6551.7	6549.68	6550.46	6550.92	867.1	10972.7	10773.2	10098.5	10098.5	10570.7	10234.1	10165.3
866.8	6703.17	6551.59	6549.58	6550.33	6550.84	867	10287.6	10787.3	10095.3	10095.3	10589.7	10227	10161.2
866.7	6614.83	6551.18	6549.16	6549.89	6550.45	866.9	10536.5	10805.4	10094.6	10094.6	10612.6	10222.5	10159.5
866.6	6440.2	6551	6548.98	6549.69	6550.29	866.8	10854.2	10824.3	10093	10093	10636	10217.3	10157
866.5	6640.26	6551.3	6549.28	6549.97	6550.61	866.7	10953.9	10843.6	10090.3	10090.3	10659.8	10211	10153.4
866.4	6506.57	6551.06	6549.03	6549.7	6550.39	866.6	10661.4	10864.4	10087.2	10087.2	10684.8	10204.6	10149.4
866.3	6579.62	6551.18	6549.15	6549.79	6550.53	866.5	10978.7	10888	10085.1	10085.1	10712.5	10199.3	10146.4
866.2	6680.96	6551.1	6549.06	6549.69	6550.47	866.4	11350.5	10912.3	10081.9	10081.9	10740.7	10193	10142.3
866.1	6691.4	6550.75	6548.71	6549.32	6550.14	866.3	11017.1	10937.1	10077.3	10077.3	10769.4	10185.5	10136.9
866	6503.69	6550.38	6548.32	6548.91	6549.78	866.2	11093.8	10965.1	10073.9	10073.9	10801.1	10179.2	10132.7
865.9	6491.32	6550.51	6548.44	6549.02	6549.94	866.1	10841.6	10994.9	10070.2	10070.2	10834.4	10172.8	10128.2
865.8	6765.75	6550.68	6548.6	6549.16	6550.12	866	10610.3	11027.6	10067.5	10067.5	10870.5	10167.4	10124.7
865.7	6505.76	6550.1	6548.01	6548.55	6549.56	865.9	10747	11063.3	10065.5	10065.5	10909.4	10162.9	10121.9
865.6	6614.69	6550.24	6548.12	6548.65	6549.71	865.8	10978.3	11100.6	10063	10063	10950	10158	10118.7
865.5	6611.58	6550.07	6547.94	6548.46	6549.56	865.7	11144.2	11139.2	10059.8	10059.8	10991.7	10152.4	10114.7
865.4	6573.9	6549.92	6547.77	6548.27	6549.42	865.6	11216.4	11179.6	10055.8	10055.8	11035	10146.2	10110
865.3	6520.76	6549.87	6547.7	6548.19	6549.38	865.5	11036.4	11221.8	10051.6	10051.6	11080.2	10139.8	10105.1
865.2	6533.49	6549.97	6547.77	6548.25	6549.49	865.4	11290.9	11267	10048.1	10048.1	11128.2	10134.1	10100.9
865.1	6682.02	6550.03	6547.81	6548.27	6549.57	865.3	11646.2	11313.6	10043.6	10043.6	11177.5	10127.6	10095.7
865	6496.14	6549.69	6547.45	6547.9	6549.24	865.2	11535	11361.1	10037.8	10037.8	11227.6	10119.9	10089.2
864.9	6562.15	6549.86	6547.59	6548.03	6549.42	865.1	11481.7	11411.3	10032.4	10032.4	11280.4	10112.6	10083.2
864.8	6660.15	6549.85	6547.55	6547.98	6549.42	865	11599.8	11464	10027.2	10027.2	11335.5	10105.6	10077.3
864.7	6699.9	6549.58	6547.24	6547.66	6549.16	864.9	11411.6	11518.4	10021.5	10021.5	11392.3	10098.1	10071
864.6	6698.62	6549.2	6546.83	6547.24	6548.79	864.8	11699.5	11575.7	10016.5	10016.5	11452	10091.4	10065.4
864.5	6564.83	6548.82	6546.42	6546.82	6548.42	864.7	12066.7	11634.1	10010.5	10010.5	11512.7	10083.7	10058.7
864.4	6537.1	6548.81	6546.37	6546.76	6548.42	864.6	12357.9	11693.3	10003	10003	11574	10074.7	10050.7
864.3	6566.14	6548.87	6546.39	6546.77	6548.49	864.5	11977.1	11753.4	9994.55	9994.55	11636.3	10064.6	10041.6
864.2	6505.71	6548.86	6546.34	6546.71	6548.48	864.4	12223.7	11816.7	9987.41	9987.41	11701.7	10056	10033.9
864.1	6679.92	6549.01	6546.45	6546.81	6548.65	864.3	12023.6	11881	9979.34	9979.34	11768	10046.5	10025.2
864	6590.7	6548.69	6546.09	6546.44	6548.34	864.2	11973	11947.6	9971.97	9971.97	11836.5	10037.7	10017.3
863.9	6535.75	6548.62	6545.97	6546.32	6548.27	864.1	12108.5	12016	9964.75	9964.75	11906.8	10029.1	10009.5
863.8	6518.63	6548.7	6545.99	6546.34	6548.35	864	12080.1	12085.1	9957.02	9957.02	11977.9	10020.1	10001.3
863.7	6610.58	6548.82	6546.07	6546.4	6548.49	863.9	12250.5	12155.6	9949.37	9949.37	12050.1	10011.1	9993.08
863.6	6445.14	6548.7	6545.89	6546.22	6548.38	863.8	12401	12226.5	9941.07	9941.07	12122.8	10001.6	9984.26
863.5	6589.98	6549.03	6546.17	6546.49	6548.71	863.7	12756.2	12297.5	9932.2	9932.2	12195.5	9991.51	9974.88
863.4	6668.79	6548.97	6546.05	6546.36	6548.66	863.6	12810.4	12367.7	9922.01	9922.01	12267.4	9980.16	9964.19
863.3	6639.19	6548.7	6545.72	6546.02	6548.4	863.5	12846.4	12437.9	9911.6	9911.6	12339.2	9968.61	9953.28
863.2	6738.02	6548.52	6545.46	6545.76	6548.21	863.4	12567	12507.9	9901.02	9901.02	12410.8	9956.92	9942.22
863.1	6700.05	6548.06	6544.94	6545.24	6547.77	863.3	12677.7	12578.5	9891.4	9891.4	12482.9	9946.24	9932.12
863	6548.95	6547.71	6544.52	6544.81	6547.42	863.2	12239.2	12647.9	9881.35	9881.35	12553.8	9935.15	9921.61
862.9	6593.5	6547.77	6544.51	6544.79	6547.49	863.1	12930	12717.7	9872.85	9872.85	12625.1	9925.64	9912.65
862.8	6571.91	6547.72	6544.38	6544.65	6547.44	863	12877.4	12783.4	9861.83	9861.83	12692.2	9913.63	9901.17
862.7	6553.47	6547.73	6544.3	6544.57	6547.45	862.9	12934.8	12847.2	9850.95	9850.95	12757.5	9901.8	9889.85
862.6	6468.2	6547.79	6544.28	6544.54	6547.52	862.8	13079.6	12908.4	9839.83	9839.83	12820	9889.75	9878.29
862.5	6525.07	6548.09	6544.48	6544.74	6547.82	862.7	12908	12966	9828.15	9828.15	12879	9877.16	9866.18
862.4	6599.38	6548.23	6544.53	6544.79	6547.97	862.6	13166.2	13020.9	9817.04	9817.04	12935.2	9865.17	9854.65
862.3	6654.01	6548.18	6544.39	6544.64	6547.93	862.5	13373.7	13070.8	9804.97	9804.97	12986.3	9852.24	9842.15
862.2	6596.65	6547.99	6544.09	6544.34	6547.74	862.4	12996.5	13115.5	9792.1	9792.1	13032.3	9838.54	9828.87
862.1	6406.47	6547.96	6543.95	6544.19	6547.71	862.3	12866	13156.6	9780.54	9780.54	13074.6	9826.17	9816.92
862	6606.62	6548.44	6544.32	6544.56	6548.2	862.2	12891.9	13192.6	9769.42	9769.42	13111.8	9814.25	9805.39
861.9	6557.18	6548.4	6544.15	6544.39	6548.16	862.1	13802.9	13222.8	9758.16	9758.16	13143.1	9802.22	9793.74
861.8	6579.92	6548.49	6544.11	6544.35	6548.26	862	13647.3	13243.2	9743.57	9743.57	13164.7	9786.89	9778.77
861.7	6570.06	6548.52	6544.02	6544.24	6548.3	861.9	13378.6	13257.5	9729.49	9729.5	13180.1	9772.08	9764.32
861.6	6636.81	6548.59	6543.95	6544.17	6548.37	861.8	13442.2	13265.8	9716.33	9716.34	13189.5	9758.2	9750.79
861.5	6594.16	6548.49	6543.7	6543.91	6548.27	861.7	13081.1	13266.6	9702.9	9702.9	13191.4	9744.07	9736.99
861.4	6629.8	6548.51	6543.56	6543.77	6548.29	861.6	13108.6	13261.3	9690.72	9690.72	13187.1	9731.21	9724.44
861.3	6588.32	6548.44	6543.33	6543.54	6548.23	861.5	12742	13248.4	9678.39	9678.4	13175.2	9718.22	9711.76
861.2	6644.18	6548.49	6543.2	6543.41	6548.28	861.4	13030	13229.3	9667.35	9667.36	13157	9706.53	9700.37
861.1	6604.29	6548.4	6542.93	6543.13	6548.19	861.3	13267.1	13201.7	9655.22	9655.24	13130.4	9693.77	9687.9
861	6660.37	6548.43	6542.76	6542.97	6548.23	861.2	13153.5	13166	9642.19	9642.23	13095.6	9680.13	9674.53
860.9	6683.02	6548.31	6542.44	6542.64	6548.11	861.1	13129.2	13123.6	9629.53	9629.6	13054.2	9666.87	9661.54
860.8	6568.3	6548.15	6542.06	6542.26	6547.95	861	12941.9	13074.6	9616.91	9617.01	13006.1	9653.66	9648.59
860.7	6557.02	6548.31	6541.99	6542.19	6548.12	860.9	12821.2	13020	9604.92	9605.08	12952.3	9641.1	9636.28
860.6	6607.83	6548.51	6541.95	6542.14	6548.32	860.8	12902	12959.8	9593.32	9593.58	12892.9	9628.94	9624.36
860.5	6417.64	6548.59	6541.77	6541.96	6548.41	860.7	13149.2	12893.9	9581.39	9581.78	12827.7	9616.46	9612.12
860.4	6397.4	6549.2	6542.11	6542.29	6549.02	860.6	12426	12822.1	9568.53	9569.13	12756.5	9603.06	9598.94
860.3	6520.96	6549.89	6542.5	6542.68	6549.71	860.5	12348.3	12748.5	9558.22	9559.15	12683.4	9592.23	9588.33
860.2	6540.45	6550.26	6542.56	6542.74	6550.08	860.4	12673.6	12671.2	9548.16	9549.56	12606.5	9581.66	9577.97
860.1	6632.03	6550.6	6542.57	6542.74	6550.43	860.3	12228.8	12589.5	9536.89	9538.98	12524.9	9569.89	9566.41
860	6632.74	6550.71	6542.32	6542.49	6550.54	860.2	11798	12506.7	9527.18	9530.29	12441.9	9559.69	9556.41
859.9	6532.79	6550.85	6542.08	6542.25	6550.68	860.1	12157.5	12423.3	9519	9523.56	12357.8	9551.03	9547.93
859.8	6564.16	6551.29	6542.1	6542.27	6551.12	860	12254.7	12337.2	9509.48	9516.13	12270.3	9541.05	9538.14
859.7	6615.04	6551.67	6542.05	6542.21	6551.5	859.9	12307.1	12249.9	9499.58	9509.19	12180.8	9530.69	9527.96
859.6	6435.57	6551.94	6541.85	6542.01	6551.78	859.8	12054.5	12162.3	9489.46	9503.2	12089.8	9520.12	9517.56
859.5	6502.11	6552.74	6542.14	6542.29	6552.58	859.7	12087.3	12076.5	9480.21	9499.69	11998.9	9510.43	9508.04
859.4	6553.66	6553.4	6542.24	6542.4	6553.24	859.6	11661.7	11992.1	9470.81	9498.17	11907.4	9500.6	9498.37
859.3	6459.3	6553.96	6542.21	6542.37	6553.8	859.5	11688.3	11912	9462.91	9500.99	11817.2	9492.28	9490.21
859.2	6512.72	6554.82	6542.44	6542.59	6554.67	859.4	11583.1	11835.6	9454.88	9507.39	11727.1	9483.85	9481.92
859.1	6589.7	6555.6	6542.52	6542.67	6555.45	859.3	11946.7	11764.8	9447.21	9518.94	11637.7	9475.77	9473.99
859	6609.66	6556.23	6542.39	6542.54	6556.08	859.2	11509	11699.5	9438.19	9535.28	11547.8	9466.36	9464.73
858.9	6530.47	6556.87	6542.21	6542.35	6556.73	859.1	11670.9	11644.5	9430.73	9560.94	11460.2	9458.51	9457.01
858.8	6580.01	6557.81	6542.24	6542.38	6557.66	859	12076.4	11599.7	9422.65	9595.65	11373.2	9450.05	9448.69
858.7	6517.75	6558.69	6542.14	6542.28	6558.55	858.9	11945	11566.6	9413.08	9640.8	11286	9440.11	9438.88
858.6	6495.96	6559.84	6542.2	6542.34	6559.7	858.8	11740.2	11550	9403.95	9700.99	11200.8	9430.62	9429.51
858.5	6565.19	6561.16	6542.33	6542.47	6561.02	858.7	11914.2	11553.3	9395.52	9779.36	11117.8	9421.84	9420.85
858.4	6637.27	6562.42	6542.27	6542.4	6562.29	858.6	12211.3	11578.5	9386.44	9877.93	11035.9	9412.41	9411.53
858.3	6676.06	6563.64	6542.01	6542.14	6563.5	858.5	12394.8	11628.8	9376.25	9999.7	10954.8	9401.88	9401.12
858.2	6283.45	6564.92	6541.65	6541.78	6564.79	858.4	12398.5	11708.5	9365.37	10148.9	10875	9390.66	9390.01
858.1	6512.66	6567.49	6542.35	6542.48	6567.36	858.3	12261.4	11822.2	9354.43	10330.2	10797.1	9379.39	9378.85
858	6530.31	6569.69	6542.43	6542.55	6569.56	858.2	13095.9	11974.4	9343.95	10547.8	10721.7	9368.59	9368.15
857.9	6744.77	6572.18	6542.46	6542.59	6572.05	858.1	12800.2	12165.5	9330.42	10802.2	10645.4	9354.74	9354.4
857.8	6733.42	6574.5	6541.91	6542.04	6574.37	858	13409.8	12402.5	9317.91	11100.4	10572.3	9341.92	9341.67
857.7	6825.62	6577.38	6541.39	6541.52	6577.26	857.9	13122.9	12685.3	9303.15	11442	10499.2	9326.86	9326.71
857.6	6727.44	6580.71	6540.62	6540.74	6580.58	857.8	13597.9	13019	9289.38	11832.5	10429.2	9312.79	9312.73
857.5	6604.1	6585.19	6540.12	6540.24	6585.07	857.7	13810.6	13401.5	9273.84	12269.4	10359.7	9296.96	9296.98
857.4	6719.66	6591.16	6539.94	6540.06	6591.04	857.6	14540.9	13833.7	9257.48	12753.9	10291.5	9280.31	9280.42
857.3	6669.31	6598.3	6539.46	6539.57	6598.18	857.5	14934.7	14311.1	9238.43	13281.3	10222.9	9260.98	9261.17
857.2	6692.99	6607.42	6539.1	6539.22	6607.31	857.4	14932.5	14831.5	9217.89	13849.7	10154.9	9240.16	9240.43
857.1	6638.45	6618.76	6538.69	6538.8	6618.65	857.3	15316.8	15391.3	9197.28	14455.2	10089	9219.28	9219.63
857	6714.15	6632.97	6538.42	6538.53	6632.86	857.2	16161.3	15980.9	9175.21	15088.5	10023.8	9196.95	9197.37
856.9	6607.66	6650.18	6537.94	6538.05	6650.06	857.1	16612.5	16590.3	9150.02	15739.5	9957.4	9171.49	9171.99
856.8	6712.16	6671.3	6537.75	6537.86	6671.19	857	16630.2	17209.2	9123.11	16397.9	9891.37	9144.33	9144.89
856.7	6632.3	6696.08	6537.28	6537.39	6695.97	856.9	17117.2	17827.1	9096.04	17053.5	9827.14	9117	9117.63
856.6	6771.25	6725.24	6537.02	6537.13	6725.13	856.8	17955.9	18429.4	9067.11	17691.5	9762.92	9087.83	9088.52
856.5	6738.79	6758.11	6536.39	6536.49	6758.01	856.7	18437.6	18999.7	9035.06	18295.6	9697.45	9055.53	9056.29
856.4	6784.81	6794.83	6535.84	6535.94	6794.73	856.6	18603.4	19525.5	9001.16	18853.5	9631.88	9021.39	9022.2
856.3	6722.49	6834.44	6535.16	6535.27	6834.34	856.5	19076.1	19993.2	8966.53	19351.5	9567.33	8986.52	8987.4
856.2	6786.59	6875.85	6534.66	6534.76	6875.75	856.4	19403	20388.7	8930.07	19775.7	9502.6	8949.84	8950.77
856.1	7036.05	6916.66	6533.98	6534.08	6916.56	856.3	19630.8	20700.7	8892.31	20114.8	9438.12	8911.84	8912.84
856	6985.68	6953.38	6532.61	6532.71	6953.28	856.2	19929.3	20919.1	8853.59	20358.8	9374.23	8872.9	8873.94
855.9	7019.3	6983.14	6531.39	6531.49	6983.05	856.1	20606	21036.3	8813.65	20500.1	9310.54	8832.74	8833.84
855.8	7045.8	7001.89	6530.06	6530.16	7001.8	856	21016.5	21045.7	8771.12	20532.2	9245.66	8790	8791.15
855.7	6995.7	7006.66	6528.67	6528.77	7006.56	855.9	21473.7	20946.1	8726.97	20454.1	9180.47	8745.63	8746.83
855.6	6966.1	6996.65	6527.4	6527.5	6996.56	855.8	21145	20738.2	8681	20266.4	9114.69	8699.46	8700.7
855.5	6793.34	6973.24	6526.22	6526.31	6973.15	855.7	21008.8	20428.9	8636.05	19976	9051.13	8654.3	8655.59
855.4	7043.69	6940	6525.49	6525.58	6939.9	855.6	20531.5	20023.7	8591.44	19588.7	8989	8609.49	8610.82
855.3	6977.1	6899.65	6524.09	6524.18	6899.56	855.5	20359.9	19533.4	8548.38	19115.2	8929.5	8566.23	8567.61
855.2	6978.83	6856.68	6522.86	6522.95	6856.59	855.4	19897.9	18967.8	8505.79	18565.4	8871.45	8523.44	8524.86
855.1	6867.06	6813.67	6521.62	6521.71	6813.58	855.3	19781.2	18340.5	8464.71	17953	8815.84	8482.17	8483.63
855	6857.18	6772.91	6520.69	6520.78	6772.82	855.2	18718.2	17664.5	8423.9	17291	8761.38	8441.17	8442.67
854.9	6759.79	6735.35	6519.78	6519.86	6735.26	855.1	17928	16957.1	8386.78	16596.7	8711.43	8403.86	8405.4
854.8	6694.71	6701.87	6519.13	6519.21	6701.79	855	17257.9	16232.1	8352.37	15884.1	8664.97	8369.28	8370.85
854.7	6655.05	6672.73	6518.65	6518.74	6672.64	854.9	15927.3	15502.5	8320.26	15166.1	8621.52	8336.98	8338.59
854.6	6543.06	6647.8	6518.28	6518.37	6647.71	854.8	14793.4	14782.9	8292.83	14457.6	8583.43	8309.37	8311.01
854.5	6516.89	6627.09	6518.22	6518.3	6627	854.7	14270.8	14085	8269.39	13770	8549.95	8285.76	8287.43
854.4	6566.75	6610	6518.22	6518.3	6609.91	854.6	12998.5	13415.4	8247.74	13110.1	8518.86	8263.94	8265.65
854.3	6511.9	6595.88	6518.09	6518.17	6595.8	854.5	12415	12785.6	8230.61	12489.5	8492.83	8246.65	8248.38
854.2	6498.42	6584.58	6518.1	6518.19	6584.5	854.4	11742.7	12198.9	8215.52	11911.5	8469.35	8231.39	8233.15
854.1	6464.87	6575.51	6518.16	6518.24	6575.43	854.3	11024.8	11659.5	8202.8	11380.4	8448.7	8218.51	8220.3
854	6607.5	6568.31	6518.3	6518.38	6568.23	854.2	10363.8	11171	8192.63	10899.6	8431.05	8208.17	8209.99
853.9	6487.51	6562.15	6518.06	6518.14	6562.07	854.1	10416.1	10733.4	8184.8	10469.4	8416.14	8200.18	8202.02
853.8	6423.64	6557.41	6518.14	6518.22	6557.33	854	9455.2	10344.3	8176.75	10087.3	8401.4	8191.98	8193.85
853.7	6411.48	6553.7	6518.4	6518.48	6553.62	853.9	9658.64	10005.5	8172.14	9755.17	8390.44	8187.21	8189.11
853.6	6545.69	6550.69	6518.69	6518.77	6550.61	853.8	9188.1	9710.23	8166.78	9466.19	8379.06	8181.7	8183.62
853.5	6504.62	6547.83	6518.61	6518.69	6547.75	853.7	8897.89	9458.04	8163.1	9219.99	8369.67	8177.87	8179.81
853.4	6621.91	6545.47	6518.65	6518.73	6545.4	853.6	8611.44	9244.39	8160.45	9012.05	8361.58	8175.07	8177.04
853.3	6571.41	6543.11	6518.37	6518.45	6543.04	853.5	8404.8	9065.68	8158.82	8838.78	8354.78	8173.3	8175.29
853.2	6662.52	6541.15	6518.23	6518.3	6541.07	853.4	8654.05	8917.54	8157.94	8695.84	8348.96	8172.27	8174.28
853.1	6525.27	6539.14	6517.84	6517.91	6539.06	853.3	8492.1	8794.43	8156.15	8577.69	8342.47	8170.34	8172.37
853	6496.71	6537.67	6517.82	6517.89	6537.6	853.2	8940.84	8694.28	8154.94	8482.29	8336.76	8168.99	8171.04
852.9	6603.13	6536.43	6517.88	6517.95	6536.35	853.1	8785.43	8611.36	8152.1	8403.93	8329.62	8166.02	8168.09
852.8	6602.73	6535.02	6517.65	6517.72	6534.94	853	8286.13	8544.85	8149.82	8341.8	8323.22	8163.6	8165.69
852.7	6496.78	6533.72	6517.41	6517.48	6533.65	852.9	7876.46	8493.19	8149.32	8294.33	8318.78	8162.98	8165.08
852.6	6577	6532.8	6517.47	6517.54	6532.73	852.8	8249.82	8453.62	8150.31	8258.8	8315.97	8163.83	8165.95
852.5	6574.19	6531.75	6517.31	6517.38	6531.68	852.7	8705.32	8421.33	8149.95	8230.39	8311.97	8163.34	8165.48
852.4	6584.01	6530.78	6517.15	6517.22	6530.71	852.6	8411.7	8394.22	8147.95	8207.03	8306.46	8161.21	8163.36
852.3	6610.79	6529.85	6516.97	6517.04	6529.78	852.5	8197.01	8373.58	8147	8190	8302.14	8160.14	8162.3
852.2	6526.34	6528.9	6516.72	6516.79	6528.84	852.4	8324.81	8357.92	8146.82	8177.83	8298.7	8159.83	8162.01
852.1	6458.64	6528.24	6516.69	6516.76	6528.18	852.3	8395.04	8345.06	8146.17	8168.33	8294.92	8159.07	8161.26
852	6377.93	6527.81	6516.85	6516.92	6527.75	852.2	8200.77	8334.43	8145.28	8160.96	8291	8158.05	8160.25
851.9	6437.07	6527.64	6517.23	6517.29	6527.58	852.1	8018.34	8326.39	8145.08	8156.07	8287.87	8157.73	8159.95
851.8	6695.99	6527.36	6517.44	6517.51	6527.29	852	8167.61	8320.44	8145.53	8153.18	8285.49	8158.07	8160.3
851.7	6727.38	6526.4	6516.96	6517.02	6526.34	851.9	8091.57	8315.02	8145.45	8150.72	8282.67	8157.88	8160.12
851.6	6622.85	6525.4	6516.39	6516.45	6525.33	851.8	7969.04	8310.67	8145.65	8149.24	8280.21	8157.96	8160.21
851.5	6487.91	6524.7	6516.1	6516.16	6524.64	851.7	7712.24	8307.36	8146.28	8148.71	8278.27	8158.48	8160.74
851.4	6469.44	6524.4	6516.18	6516.24	6524.33	851.6	7822.74	8305.41	8147.85	8149.47	8277.34	8159.94	8162.21
851.3	6684.82	6524.16	6516.31	6516.37	6524.1	851.5	7879.87	8303.41	8149.02	8150.1	8276.1	8161	8163.28
851.2	6495.38	6523.38	6515.85	6515.91	6523.31	851.4	7851.01	8301.45	8149.99	8150.7	8274.72	8161.87	8164.15
851.1	6364.09	6523.12	6515.9	6515.96	6523.06	851.3	7662.38	8299.8	8151.07	8151.53	8273.51	8162.84	8165.13
851	6569.55	6523.23	6516.31	6516.38	6523.18	851.2	7932.51	8298.98	8152.83	8153.13	8273.05	8164.49	8166.8
850.9	6483.85	6522.81	6516.17	6516.23	6522.76	851.1	8046.06	8297.31	8153.63	8153.82	8271.69	8165.19	8167.5
850.8	6499.7	6522.64	6516.26	6516.32	6522.58	851	8283.1	8295.33	8154.02	8154.14	8269.98	8165.47	8167.79
850.7	6538.16	6522.44	6516.3	6516.36	6522.38	850.9	7790.22	8292.58	8153.55	8153.63	8267.47	8164.91	8167.23
850.6	6439.19	6522.15	6516.24	6516.3	6522.09	850.8	7926.12	8291.68	8154.86	8154.91	8266.79	8166.12	8168.45
850.5	6547.37	6522.14	6516.45	6516.51	6522.08	850.7	7892.61	8290.36	8155.69	8155.72	8265.68	8166.84	8169.18
850.4	6560.99	6521.85	6516.37	6516.43	6521.79	850.6	7814.77	8289.23	8156.63	8156.65	8264.74	8167.69	8170.04
850.3	6447.44	6521.53	6516.25	6516.3	6521.48	850.5	8319.22	8288.43	8157.87	8157.88	8264.14	8168.83	8171.18
850.2	6454.51	6521.54	6516.44	6516.49	6521.48	850.4	8113.47	8285.87	8157.29	8157.29	8261.76	8168.16	8170.51
850.1	6444.91	6521.53	6516.6	6516.66	6521.47	850.3	7669.2	8284.1	8157.44	8157.45	8260.18	8168.22	8170.58
850	6463.17	6521.56	6516.8	6516.85	6521.5	850.2	7725.48	8283.97	8159.2	8159.21	8260.23	8169.89	8172.26
						850.1	7731.08	8283.7	8160.77	8160.77	8260.14	8171.36	8173.73
						850	7976.92	8283.45	8162.32	8162.32	8260.06	8172.82	8175.2

## Sheet: Figure 2f
N 1s XPS spectra
NiPc/CNTs					NiPc
Binding energy (eV)	Experimental intenisty (a.u.)	Fitted intenisty (a.u.)			Binding energy (eV)	Experimental intenisty (a.u.)	Fitted intenisty (a.u.)
405	7267.06	7338.61	7338.61	7338.61	405	3504.48	3384.03	3384.02	3384.03
404.9	7160.06	7338.84	7338.84	7338.84	404.9	3363.32	3383.57	3383.57	3383.57
404.8	7417.58	7339.39	7339.39	7339.39	404.8	3485.46	3383.65	3383.64	3383.65
404.7	7448.66	7339.15	7339.15	7339.15	404.7	3465.91	3383.26	3383.26	3383.26
404.6	7465.07	7338.81	7338.81	7338.81	404.6	3363.68	3382.96	3382.95	3382.96
404.5	7334.27	7338.42	7338.42	7338.42	404.5	3371.5	3383.04	3383.02	3383.04
404.4	7244.77	7338.43	7338.43	7338.43	404.4	3088.46	3383.09	3383.06	3383.09
404.3	7310.48	7338.72	7338.72	7338.72	404.3	3359.05	3384.23	3384.18	3384.23
404.2	7218.71	7338.81	7338.81	7338.81	404.2	3651.17	3384.35	3384.27	3384.35
404.1	7220.26	7339.18	7339.18	7339.18	404.1	3477.48	3383.39	3383.26	3383.39
404	7320.6	7339.55	7339.55	7339.55	404	3437.27	3383.09	3382.9	3383.09
403.9	7348.04	7339.61	7339.61	7339.61	403.9	3310.47	3382.99	3382.7	3382.99
403.8	7400.02	7339.59	7339.59	7339.59	403.8	3485.02	3383.41	3382.97	3383.41
403.7	7418.97	7339.4	7339.4	7339.4	403.7	3598.36	3383.25	3382.59	3383.25
403.6	7182.15	7339.15	7339.15	7339.15	403.6	3561.49	3382.75	3381.77	3382.75
403.5	7344.69	7339.64	7339.64	7339.64	403.5	3458.77	3382.54	3381.09	3382.54
403.4	7263.01	7339.62	7339.62	7339.62	403.4	3496.29	3382.91	3380.79	3382.91
403.3	7343.79	7339.86	7339.86	7339.86	403.3	3375.12	3383.41	3380.35	3383.41
403.2	7410.42	7339.85	7339.85	7339.85	403.2	3384.77	3384.76	3380.37	3384.76
403.1	7379.34	7339.63	7339.63	7339.63	403.1	3359.54	3386.58	3380.36	3386.58
403	7320.1	7339.51	7339.51	7339.51	403	3432.41	3389.2	3380.43	3389.2
402.9	7335.09	7339.57	7339.57	7339.57	402.9	3341.64	3392.46	3380.24	3392.46
402.8	7238.69	7339.58	7339.58	7339.58	402.8	3257.72	3397.27	3380.39	3397.27
402.7	7342.3	7339.9	7339.89	7339.9	402.7	3540.42	3403.96	3380.85	3403.96
402.6	7495.37	7339.9	7339.89	7339.9	402.6	3813.19	3411.61	3380.24	3411.61
402.5	7406.83	7339.43	7339.4	7339.43	402.5	3651.81	3420.77	3378.6	3420.77
402.4	7269.48	7339.24	7339.19	7339.24	402.4	3635.71	3433.74	3377.57	3433.74
402.3	7265.42	7339.51	7339.41	7339.51	402.3	3486.9	3450.76	3376.59	3450.76
402.2	7444.97	7339.81	7339.64	7339.81	402.2	3714.23	3473.19	3376.17	3473.19
402.1	7311.06	7339.61	7339.31	7339.61	402.1	3850.94	3500.67	3374.89	3500.67
402	7159.68	7339.92	7339.4	7339.92	402	3705.64	3534.67	3373.08	3534.67
401.9	7378.75	7340.84	7339.96	7340.84	401.9	3571.07	3577.52	3371.82	3577.52
401.8	7219.46	7341.3	7339.84	7341.3	401.8	3655.04	3630.54	3371.07	3630.54
401.7	7245.28	7342.58	7340.21	7342.58	401.7	3825.38	3694.32	3369.99	3694.32
401.6	7306.57	7344.26	7340.51	7344.26	401.6	3907.79	3770.01	3368.26	3770.01
401.5	7282.87	7346.44	7340.61	7346.44	401.5	4223.24	3859.34	3366.22	3859.34
401.4	7295.03	7349.66	7340.79	7349.66	401.4	4287.15	3962.76	3362.97	3962.76
401.3	7293.47	7354.15	7340.94	7354.15	401.3	4285.11	4082.4	3359.47	4082.4
401.2	7373.81	7360.36	7341.09	7360.36	401.2	4361.49	4219.36	3355.96	4219.36
401.1	7290.58	7368.52	7340.98	7368.52	401.1	4467.8	4374.01	3352.14	4374.01
401	7404.24	7379.66	7341.14	7379.66	401	4696.76	4546.37	3347.91	4546.37
400.9	7286.03	7393.72	7340.94	7393.72	400.9	4915.99	4735.61	3342.8	4735.61
400.8	7537.02	7411.92	7341.11	7411.92	400.8	4990.34	4940.85	3336.84	4940.85
400.7	7330.08	7433.51	7340.5	7433.51	400.7	4863.99	5160.98	3330.57	5160.98
400.6	7520.21	7460.17	7340.54	7460.17	400.6	5444.36	5394.68	3324.75	5394.68
400.5	7622.55	7490.67	7339.98	7490.67	400.5	5743.38	5636.26	3316.72	5636.26
400.4	7387.68	7524.98	7339.1	7524.98	400.4	5427.1	5883.21	3307.52	5883.21
400.3	7650.18	7563.47	7338.95	7563.47	400.3	5762.97	6133.68	3299.48	6133.68
400.2	7868.25	7603.53	7337.98	7603.53	400.2	5968.77	6380.43	3290.14	6380.43
400.1	7690.57	7643.9	7336.33	7643.9	400.1	6527.01	6619.04	3279.99	6619.04
400	7736.73	7684.07	7335.23	7684.07	400	6575.94	6842.81	3267.68	6842.81
399.9	7844.32	7721.41	7333.98	7721.41	399.9	6401.57	7048.34	3255.13	7048.34
399.8	7912.35	7753.75	7332.39	7753.75	399.8	6520.1	7231.28	3243.2	7231.28
399.7	7831.52	7779.31	7330.58	7779.31	399.7	6920.78	7385.67	3230.78	7385.67
399.6	7897.49	7796.99	7329.02	7796.99	399.6	6825.86	7506.28	3216.79	7506.28
399.5	7746	7805.14	7327.25	7805.14	399.5	6876.18	7591.4	3203.11	7591.4
399.4	7709.24	7803.83	7325.95	7803.83	399.4	6883.75	7637.84	3189.18	7637.84
399.3	7515.18	7792.72	7324.76	7792.72	399.3	7075.36	7644.15	3175.18	7644.15
399.2	7765.27	7772.89	7324.16	7772.89	399.2	7371.15	7609.06	3160.39	7609.06
399.1	7589.38	7744.14	7322.79	7744.14	399.1	7456.42	7532.74	3144.42	7532.74
399	7605.14	7709.38	7321.96	7709.38	399	7777.07	7417.6	3128.08	7417.6
398.9	7646.33	7669.91	7321.08	7669.91	398.9	8178.19	7265.38	3110.45	7265.38
398.8	7730.76	7627.63	7320.06	7627.63	398.8	8103.04	7079.31	3091.24	7079.31
398.7	7703.31	7584.34	7318.79	7584.34	398.7	8021.42	6865.5	3072.24	6865.5
398.6	7465.87	7542.1	7317.59	7542.1	398.6	7809.79	6628.68	3053.47	6628.68
398.5	7627.19	7503	7317.13	7503	398.5	7600.88	6374.57	3035.44	6374.57
398.4	7557.98	7466.85	7316.16	7466.85	398.4	7237.25	6108.49	3018.13	6108.49
398.3	7396.52	7435.03	7315.41	7435.03	398.3	6690.37	5836.33	3002.13	5836.33
398.2	7277.96	7408.16	7315.16	7408.16	398.2	6627.48	5563.92	2988.15	5563.92
398.1	7256.05	7386.07	7315.27	7386.07	398.1	5658.32	5293.97	2974.35	5293.97
398	7214.77	7368.23	7315.46	7368.23	398	5046.17	5034.17	2964.18	5034.17
397.9	7173.91	7354.29	7315.77	7354.29	397.9	4749.21	4786.77	2956.28	4786.77
397.8	7247.64	7343.75	7316.21	7343.75	397.8	4790.64	4553.5	2949.49	4553.5
397.7	7189.7	7335.7	7316.43	7335.7	397.7	4228.52	4335.38	2942.51	4335.38
397.6	7237.88	7330.03	7316.82	7330.03	397.6	3664.36	4136.14	2937.63	4136.14
397.5	7288.35	7325.93	7317.07	7325.93	397.5	3433.43	3956.79	2934.88	3956.79
397.4	7377.34	7322.98	7317.16	7322.98	397.4	3402.75	3796.43	2932.99	3796.43
397.3	7364.58	7320.72	7316.97	7320.72	397.3	3237.32	3654.14	2931.2	3654.14
397.2	7404.75	7319.19	7316.82	7319.19	397.2	3124.61	3529.87	2930.04	3529.87
397.1	7258.77	7318.01	7316.55	7318.01	397.1	3179.21	3422.46	2929.31	3422.46
397	7347.93	7317.61	7316.73	7317.61	397	3142.64	3330.13	2928.36	3330.13
396.9	7310.77	7317.15	7316.63	7317.15	396.9	3127.57	3251.9	2927.55	3251.9
396.8	7266.42	7316.95	7316.65	7316.95	396.8	3101.89	3186.26	2926.79	3186.26
396.7	7385.89	7316.98	7316.8	7316.98	396.7	3106.3	3131.83	2926.12	3131.83
396.6	7289.56	7316.68	7316.59	7316.68	396.6	2935.75	3087.04	2925.44	3087.04
396.5	7147.33	7316.73	7316.67	7316.73	396.5	2966.67	3051.19	2925.4	3051.19
396.4	7190.55	7317.23	7317.2	7317.23	396.4	2806.04	3022.28	2925.24	3022.28
396.3	7327.6	7317.61	7317.6	7317.61	396.3	2725.08	2999.86	2925.7	2999.86
396.2	7300.28	7317.57	7317.56	7317.57	396.2	2858.54	2982.64	2926.46	2982.64
396.1	7209.61	7317.62	7317.62	7317.62	396.1	2891.26	2968.88	2926.72	2968.88
396	7445.5	7317.96	7317.95	7317.96	396	2663.55	2958.21	2926.85	2958.21
395.9	7554.01	7317.56	7317.56	7317.56	395.9	2702.37	2950.96	2927.85	2950.96
395.8	7399.07	7316.82	7316.82	7316.82	395.8	2862.2	2945.59	2928.7	2945.59
395.7	7215.65	7316.56	7316.56	7316.56	395.7	3031.11	2941.17	2928.95	2941.17
395.6	7219	7316.88	7316.88	7316.88	395.6	2698.72	2937.33	2928.57	2937.33
395.5	7279.64	7317.18	7317.18	7317.18	395.5	2727.12	2935.67	2929.44	2935.67
395.4	7390.23	7317.3	7317.3	7317.3	395.4	2957.24	2934.59	2930.21	2934.59
395.3	7178.69	7317.07	7317.07	7317.07	395.3	2993.7	2933.16	2930.1	2933.16
395.2	7174.47	7317.5	7317.5	7317.5	395.2	3050.51	2931.98	2929.86	2931.98
395.1	7333.61	7317.95	7317.95	7317.95	395.1	2693.78	2930.86	2929.41	2930.86
395	7373.05	7317.9	7317.9	7317.9	395	2988.44	2931.28	2930.3	2931.28
394.9	7409.13	7317.73	7317.73	7317.73	394.9	3030.23	2930.74	2930.08	2930.74
394.8	7281.63	7317.44	7317.44	7317.44	394.8	2882.5	2930.14	2929.7	2930.14
394.7	7411.56	7317.56	7317.56	7317.56	394.7	2999.39	2930.17	2929.88	2930.17
394.6	7361.08	7317.26	7317.26	7317.26	394.6	3035.67	2929.8	2929.61	2929.8
394.5	7361.39	7317.13	7317.13	7317.13	394.5	2839.24	2929.34	2929.21	2929.34
394.4	7358.09	7316.99	7316.99	7316.99	394.4	2743.8	2929.63	2929.55	2929.63
394.3	7405.79	7316.86	7316.86	7316.86	394.3	2736.13	2930.31	2930.26	2930.31
394.2	7247.5	7316.58	7316.58	7316.58	394.2	2849.74	2931.03	2930.99	2931.03
394.1	7263.5	7316.8	7316.8	7316.8	394.1	2834.53	2931.32	2931.3	2931.32
394	7200.26	7316.97	7316.97	7316.97	394	2968.21	2931.68	2931.67	2931.68

## Sheet: Figure 3a
Au/C
	H2O		D2O
Potential (V vs RHE)	jCO (mA cm−2)	Standard deviation	jCO (mA cm−2)	Standard deviation
-0.45	3.84877	0.41592	3.94221	0.36521
-0.5	6.07817	0.77267	6.34197	0.95103
-0.55	9.29378	0.48077	9.47797	1.19905
-0.6	10.8697	0.48446	11.1242	0.78718

## Sheet: Figure 3b
Au/C
Potential (V vs RHE)	KIE	Standard deviation
-0.45	0.9763	0.13897
-0.5	0.9584	0.18841
-0.55	0.98057	0.13402
-0.6	0.97712	0.08172

## Sheet: Figure 3c
Au/C
	H2O				D2O
Potential (V vs RHE)	CO Faradaic efficiency (%)	Standard deviation	H2 Faradaic efficiency (%)	Standard deviation	CO Faradaic efficiency (%)	Standard deviation	D2 Faradaic efficiency (%)	Standard deviation
-0.45	87.8698	1.48313	10.3182	1.42369	95.7182	0.50417	2.10189	0.49669
-0.5	88.806	1.86933	9.33356	1.67684	96.357	0.23106	1.63135	0.03258
-0.55	88.1982	1.21191	9.69504	1.28996	95.9227	0.27287	1.95586	0.26333
-0.6	86.3972	1.68505	11.6784	1.4982	96.445	0.42729	1.6702	0.20959

## Sheet: Figure 3d
CoPc/CNTs
	H2O		D2O
Potential (V vs RHE)	jCO (mA cm−2)	Standard deviation	jCO (mA cm−2)	Standard deviation
-0.55	3.76779	0.23565	2.54735	0.30586
-0.6	6.26956	0.61724	4.46597	0.29266
-0.65	10.8062	0.23997	8.02385	0.68121
-0.7	16.1178	0.72428	11.3879	1.71808

## Sheet: Figure 3e
CoPc/CNTs
Potential (V vs RHE)	KIE	Standard deviation
-0.55	1.4791	0.20025
-0.6	1.40385	0.16603
-0.65	1.34676	0.11818
-0.7	1.41535	0.2228

## Sheet: Figure 3f
CoPc/CNTs
	H2O				D2O
Potential (V vs RHE)	CO Faradaic efficiency (%)	Standard deviation	H2 Faradaic efficiency (%)	Standard deviation	CO Faradaic efficiency (%)	Standard deviation	D2 Faradaic efficiency (%)	Standard deviation
-0.55	87.4818	4.61501	10.4474	4.57466	94.9233	2.326	3.04485	2.72818
-0.6	89.3954	4.55384	8.50475	4.41352	94.3392	3.81836	1.86295	1.75082
-0.65	93.2477	1.94779	4.72361	2.06672	96.7466	1.14708	1.27597	1.30947
-0.7	93.411	2.69137	4.24785	2.32669	96.6967	1.33099	1.00904	1.02507

[truncated: 53 more sheets: Figure 3g, Figure 3h, Figure 3i, Figure 4a, Figure 4b, Figure 4c, Figure 4d, Figure 4e, Figure 4f, Figure 5b, Figure 5d, Figure 5e, Figure 6a, Figure 6b, Figure 6c, Figure 6d, Supplementary Figure 1c, Supplementary Figure 2c, Supplementary Figure 3b, Supplementary Figure 3c …]
